# Supplementary material for: Molecular Subtyping and Outlier Detection in Human Disease Using the Paraclique Algorithm
Source: Algorithms. Author manuscript; Available in PMC 2022 Sep 8. (PMC9455766; doi:10.3390/a14020063)
Supplement: algorithms-14-00063-s001 [file NIHMS1787715-supplement-algorithms-14-00063-s001.zip]

Archive with 33 entries (32 files):
- Paraclique_4.1.1_release/
- Paraclique_4.1.1_release/Basic_tree.h
- Paraclique_4.1.1_release/Bitarray.cpp
- Paraclique_4.1.1_release/Bitarray.h
- Paraclique_4.1.1_release/bit_counters.cpp
- Paraclique_4.1.1_release/bit_counters.h
- Paraclique_4.1.1_release/Brancher.cpp
- Paraclique_4.1.1_release/Brancher.h
- Paraclique_4.1.1_release/Candidate_Manager.cpp
- Paraclique_4.1.1_release/Candidate_Manager.h
- Paraclique_4.1.1_release/Clique_Test.cpp
- Paraclique_4.1.1_release/Clique_Test.h
- Paraclique_4.1.1_release/color.cpp
- Paraclique_4.1.1_release/color.h
- Paraclique_4.1.1_release/Degree_Preprocessor.cpp
- Paraclique_4.1.1_release/Degree_Preprocessor.h
- Paraclique_4.1.1_release/gpl.txt
- Paraclique_4.1.1_release/Graph.cpp
- Paraclique_4.1.1_release/Graph.h
- Paraclique_4.1.1_release/Makefile
- Paraclique_4.1.1_release/MC_Heuristic.cpp
- Paraclique_4.1.1_release/MC_Heuristic.h
- Paraclique_4.1.1_release/paracl.cpp
- Paraclique_4.1.1_release/paracl.h
- Paraclique_4.1.1_release/paracl.pl
- Paraclique_4.1.1_release/Paraclique_4.1.1.zip
- Paraclique_4.1.1_release/paracl_ha.cpp
- Paraclique_4.1.1_release/paracl_ho.cpp
- Paraclique_4.1.1_release/paracl_sa.cpp
- Paraclique_4.1.1_release/paracl_so.cpp
- Paraclique_4.1.1_release/Preprocessor.cpp
- Paraclique_4.1.1_release/Preprocessor.h
- Paraclique_4.1.1_release/README
