# Supplementary material for: Molecular Subtyping and Outlier Detection in Human Disease Using the Paraclique Algorithm
Source: Algorithms. Author manuscript; Available in PMC 2022 Sep 8. (PMC9455766; doi:10.3390/a14020063)
Supplement: algorithms-14-00063-s001 [file NIHMS1787715-supplement-algorithms-14-00063-s001.zip › Paraclique_4.1.1_release/bit_counters.cpp]

// Copyright 2004-2008 John Eblen
// Department of Computer Science
// University of Tennessee
//
// This file is part of Paraclique.            
//
// Paraclique is free software: you can redistribute it and/or modify
// it under the terms of the GNU General Public License as published by   
// the Free Software Foundation, either version 3 of the License, or   
// (at your option) any later version.   
//
// This program is distributed in the hope that it will be useful,
// but WITHOUT ANY WARRANTY; without even the implied warranty of   
// MERCHANTABILITY or FITNESS FOR A PARTICULAR PURPOSE.  See the   
// GNU General Public License for more details.   
//
// You should have received a copy of the GNU General Public License   
// along with this program.  If not, see <http://www.gnu.org/licenses/>.

#include "bit_counters.h"

int count_ones(unsigned long ul)
{
  static int ones_array[256] = {0, 1, 1, 2, 1, 2, 2, 3, 1, 2, 2, 3, 2, 3, 3, 4, 1, 2, 2, 3, 2, 3, 3, 4, 2, 3, 3, 4, 3, 4, 4, 5, 1, 2, 2, 3, 2, 3, 3, 4, 2, 3, 3, 4, 3, 4, 4, 5, 2, 3, 3, 4, 3, 4, 4, 5, 3, 4, 4, 5, 4, 5, 5, 6, 1, 2, 2, 3, 2, 3, 3, 4, 2, 3, 3, 4, 3, 4, 4, 5, 2, 3, 3, 4, 3, 4, 4, 5, 3, 4, 4, 5, 4, 5, 5, 6, 2, 3, 3, 4, 3, 4, 4, 5, 3, 4, 4, 5, 4, 5, 5, 6, 3, 4, 4, 5, 4, 5, 5, 6, 4, 5, 5, 6, 5, 6, 6, 7, 1, 2, 2, 3, 2, 3, 3, 4, 2, 3, 3, 4, 3, 4, 4, 5, 2, 3, 3, 4, 3, 4, 4, 5, 3, 4, 4, 5, 4, 5, 5, 6, 2, 3, 3, 4, 3, 4, 4, 5, 3, 4, 4, 5, 4, 5, 5, 6, 3, 4, 4, 5, 4, 5, 5, 6, 4, 5, 5, 6, 5, 6, 6, 7, 2, 3, 3, 4, 3, 4, 4, 5, 3, 4, 4, 5, 4, 5, 5, 6, 3, 4, 4, 5, 4, 5, 5, 6, 4, 5, 5, 6, 5, 6, 6, 7, 3, 4, 4, 5, 4, 5, 5, 6, 4, 5, 5, 6, 5, 6, 6, 7, 4, 5, 5, 6, 5, 6, 6, 7, 5, 6, 6, 7, 6, 7, 7, 8};
  int i;
  int bitcount = 0;
  unsigned char *byte = (unsigned char *)&ul;

  for (i=0; i<sizeof(unsigned long); ++i)
  {
    bitcount += ones_array[*byte];
    ++byte;
  }

  return bitcount;
}

int count_ones(unsigned long *ul_array, int num_uls)
{
  static int ones_array[256] = {0, 1, 1, 2, 1, 2, 2, 3, 1, 2, 2, 3, 2, 3, 3, 4, 1, 2, 2, 3, 2, 3, 3, 4, 2, 3, 3, 4, 3, 4, 4, 5, 1, 2, 2, 3, 2, 3, 3, 4, 2, 3, 3, 4, 3, 4, 4, 5, 2, 3, 3, 4, 3, 4, 4, 5, 3, 4, 4, 5, 4, 5, 5, 6, 1, 2, 2, 3, 2, 3, 3, 4, 2, 3, 3, 4, 3, 4, 4, 5, 2, 3, 3, 4, 3, 4, 4, 5, 3, 4, 4, 5, 4, 5, 5, 6, 2, 3, 3, 4, 3, 4, 4, 5, 3, 4, 4, 5, 4, 5, 5, 6, 3, 4, 4, 5, 4, 5, 5, 6, 4, 5, 5, 6, 5, 6, 6, 7, 1, 2, 2, 3, 2, 3, 3, 4, 2, 3, 3, 4, 3, 4, 4, 5, 2, 3, 3, 4, 3, 4, 4, 5, 3, 4, 4, 5, 4, 5, 5, 6, 2, 3, 3, 4, 3, 4, 4, 5, 3, 4, 4, 5, 4, 5, 5, 6, 3, 4, 4, 5, 4, 5, 5, 6, 4, 5, 5, 6, 5, 6, 6, 7, 2, 3, 3, 4, 3, 4, 4, 5, 3, 4, 4, 5, 4, 5, 5, 6, 3, 4, 4, 5, 4, 5, 5, 6, 4, 5, 5, 6, 5, 6, 6, 7, 3, 4, 4, 5, 4, 5, 5, 6, 4, 5, 5, 6, 5, 6, 6, 7, 4, 5, 5, 6, 5, 6, 6, 7, 5, 6, 6, 7, 6, 7, 7, 8};
  int i;
  int num_bytes = num_uls * sizeof(unsigned long);
  int bitcount = 0;
  unsigned char *byte = (unsigned char *)ul_array;

  for (i=0; i<num_bytes; ++i)
  {
    bitcount += ones_array[*byte];
    ++byte;
  }

  return bitcount;
}

// DANGER!  Currently, this code assumes that the number of bytes is
// even, which will almost always be the case, since most architectures
// represent unsigned longs with an even number of bytes.
int count_ones_fast(unsigned long *ul_array, int num_uls)
{
  static int ones_array[65536] = {0, 1, 1, 2, 1, 2, 2, 3, 1, 2, 2, 3, 2, 3, 3, 4, 1, 2, 2, 3, 2, 3, 3, 4, 2, 3, 3, 4, 3, 4, 4, 5, 1, 2, 2, 3, 2, 3, 3, 4, 2, 3, 3, 4, 3, 4, 4, 5, 2, 3, 3, 4, 3, 4, 4, 5, 3, 4, 4, 5, 4, 5, 5, 6, 1, 2, 2, 3, 2, 3, 3, 4, 2, 3, 3, 4, 3, 4, 4, 5, 2, 3, 3, 4, 3, 4, 4, 5, 3, 4, 4, 5, 4, 5, 5, 6, 2, 3, 3, 4, 3, 4, 4, 5, 3, 4, 4, 5, 4, 5, 5, 6, 3, 4, 4, 5, 4, 5, 5, 6, 4, 5, 5, 6, 5, 6, 6, 7, 1, 2, 2, 3, 2, 3, 3, 4, 2, 3, 3, 4, 3, 4, 4, 5, 2, 3, 3, 4, 3, 4, 4, 5, 3, 4, 4, 5, 4, 5, 5, 6, 2, 3, 3, 4, 3, 4, 4, 5, 3, 4, 4, 5, 4, 5, 5, 6, 3, 4, 4, 5, 4, 5, 5, 6, 4, 5, 5, 6, 5, 6, 6, 7, 2, 3, 3, 4, 3, 4, 4, 5, 3, 4, 4, 5, 4, 5, 5, 6, 3, 4, 4, 5, 4, 5, 5, 6, 4, 5, 5, 6, 5, 6, 6, 7, 3, 4, 4, 5, 4, 5, 5, 6, 4, 5, 5, 6, 5, 6, 6, 7, 4, 5, 5, 6, 5, 6, 6, 7, 5, 6, 6, 7, 6, 7, 7, 8, 1, 2, 2, 3, 2, 3, 3, 4, 2, 3, 3, 4, 3, 4, 4, 5, 2, 3, 3, 4, 3, 4, 4, 5, 3, 4, 4, 5, 4, 5, 5, 6, 2, 3, 3, 4, 3, 4, 4, 5, 3, 4, 4, 5, 4, 5, 5, 6, 3, 4, 4, 5, 4, 5, 5, 6, 4, 5, 5, 6, 5, 6, 6, 7, 2, 3, 3, 4, 3, 4, 4, 5, 3, 4, 4, 5, 4, 5, 5, 6, 3, 4, 4, 5, 4, 5, 5, 6, 4, 5, 5, 6, 5, 6, 6, 7, 3, 4, 4, 5, 4, 5, 5, 6, 4, 5, 5, 6, 5, 6, 6, 7, 4, 5, 5, 6, 5, 6, 6, 7, 5, 6, 6, 7, 6, 7, 7, 8, 2, 3, 3, 4, 3, 4, 4, 5, 3, 4, 4, 5, 4, 5, 5, 6, 3, 4, 4, 5, 4, 5, 5, 6, 4, 5, 5, 6, 5, 6, 6, 7, 3, 4, 4, 5, 4, 5, 5, 6, 4, 5, 5, 6, 5, 6, 6, 7, 4, 5, 5, 6, 5, 6, 6, 7, 5, 6, 6, 7, 6, 7, 7, 8, 3, 4, 4, 5, 4, 5, 5, 6, 4, 5, 5, 6, 5, 6, 6, 7, 4, 5, 5, 6, 5, 6, 6, 7, 5, 6, 6, 7, 6, 7, 7, 8, 4, 5, 5, 6, 5, 6, 6, 7, 5, 6, 6, 7, 6, 7, 7, 8, 5, 6, 6, 7, 6, 7, 7, 8, 6, 7, 7, 8, 7, 8, 8, 9, 1, 2, 2, 3, 2, 3, 3, 4, 2, 3, 3, 4, 3, 4, 4, 5, 2, 3, 3, 4, 3, 4, 4, 5, 3, 4, 4, 5, 4, 5, 5, 6, 2, 3, 3, 4, 3, 4, 4, 5, 3, 4, 4, 5, 4, 5, 5, 6, 3, 4, 4, 5, 4, 5, 5, 6, 4, 5, 5, 6, 5, 6, 6, 7, 2, 3, 3, 4, 3, 4, 4, 5, 3, 4, 4, 5, 4, 5, 5, 6, 3, 4, 4, 5, 4, 5, 5, 6, 4, 5, 5, 6, 5, 6, 6, 7, 3, 4, 4, 5, 4, 5, 5, 6, 4, 5, 5, 6, 5, 6, 6, 7, 4, 5, 5, 6, 5, 6, 6, 7, 5, 6, 6, 7, 6, 7, 7, 8, 2, 3, 3, 4, 3, 4, 4, 5, 3, 4, 4, 5, 4, 5, 5, 6, 3, 4, 4, 5, 4, 5, 5, 6, 4, 5, 5, 6, 5, 6, 6, 7, 3, 4, 4, 5, 4, 5, 5, 6, 4, 5, 5, 6, 5, 6, 6, 7, 4, 5, 5, 6, 5, 6, 6, 7, 5, 6, 6, 7, 6, 7, 7, 8, 3, 4, 4, 5, 4, 5, 5, 6, 4, 5, 5, 6, 5, 6, 6, 7, 4, 5, 5, 6, 5, 6, 6, 7, 5, 6, 6, 7, 6, 7, 7, 8, 4, 5, 5, 6, 5, 6, 6, 7, 5, 6, 6, 7, 6, 7, 7, 8, 5, 6, 6, 7, 6, 7, 7, 8, 6, 7, 7, 8, 7, 8, 8, 9, 2, 3, 3, 4, 3, 4, 4, 5, 3, 4, 4, 5, 4, 5, 5, 6, 3, 4, 4, 5, 4, 5, 5, 6, 4, 5, 5, 6, 5, 6, 6, 7, 3, 4, 4, 5, 4, 5, 5, 6, 4, 5, 5, 6, 5, 6, 6, 7, 4, 5, 5, 6, 5, 6, 6, 7, 5, 6, 6, 7, 6, 7, 7, 8, 3, 4, 4, 5, 4, 5, 5, 6, 4, 5, 5, 6, 5, 6, 6, 7, 4, 5, 5, 6, 5, 6, 6, 7, 5, 6, 6, 7, 6, 7, 7, 8, 4, 5, 5, 6, 5, 6, 6, 7, 5, 6, 6, 7, 6, 7, 7, 8, 5, 6, 6, 7, 6, 7, 7, 8, 6, 7, 7, 8, 7, 8, 8, 9, 3, 4, 4, 5, 4, 5, 5, 6, 4, 5, 5, 6, 5, 6, 6, 7, 4, 5, 5, 6, 5, 6, 6, 7, 5, 6, 6, 7, 6, 7, 7, 8, 4, 5, 5, 6, 5, 6, 6, 7, 5, 6, 6, 7, 6, 7, 7, 8, 5, 6, 6, 7, 6, 7, 7, 8, 6, 7, 7, 8, 7, 8, 8, 9, 4, 5, 5, 6, 5, 6, 6, 7, 5, 6, 6, 7, 6, 7, 7, 8, 5, 6, 6, 7, 6, 7, 7, 8, 6, 7, 7, 8, 7, 8, 8, 9, 5, 6, 6, 7, 6, 7, 7, 8, 6, 7, 7, 8, 7, 8, 8, 9, 6, 7, 7, 8, 7, 8, 8, 9, 7, 8, 8, 9, 8, 9, 9, 10, 1, 2, 2, 3, 2, 3, 3, 4, 2, 3, 3, 4, 3, 4, 4, 5, 2, 3, 3, 4, 3, 4, 4, 5, 3, 4, 4, 5, 4, 5, 5, 6, 2, 3, 3, 4, 3, 4, 4, 5, 3, 4, 4, 5, 4, 5, 5, 6, 3, 4, 4, 5, 4, 5, 5, 6, 4, 5, 5, 6, 5, 6, 6, 7, 2, 3, 3, 4, 3, 4, 4, 5, 3, 4, 4, 5, 4, 5, 5, 6, 3, 4, 4, 5, 4, 5, 5, 6, 4, 5, 5, 6, 5, 6, 6, 7, 3, 4, 4, 5, 4, 5, 5, 6, 4, 5, 5, 6, 5, 6, 6, 7, 4, 5, 5, 6, 5, 6, 6, 7, 5, 6, 6, 7, 6, 7, 7, 8, 2, 3, 3, 4, 3, 4, 4, 5, 3, 4, 4, 5, 4, 5, 5, 6, 3, 4, 4, 5, 4, 5, 5, 6, 4, 5, 5, 6, 5, 6, 6, 7, 3, 4, 4, 5, 4, 5, 5, 6, 4, 5, 5, 6, 5, 6, 6, 7, 4, 5, 5, 6, 5, 6, 6, 7, 5, 6, 6, 7, 6, 7, 7, 8, 3, 4, 4, 5, 4, 5, 5, 6, 4, 5, 5, 6, 5, 6, 6, 7, 4, 5, 5, 6, 5, 6, 6, 7, 5, 6, 6, 7, 6, 7, 7, 8, 4, 5, 5, 6, 5, 6, 6, 7, 5, 6, 6, 7, 6, 7, 7, 8, 5, 6, 6, 7, 6, 7, 7, 8, 6, 7, 7, 8, 7, 8, 8, 9, 2, 3, 3, 4, 3, 4, 4, 5, 3, 4, 4, 5, 4, 5, 5, 6, 3, 4, 4, 5, 4, 5, 5, 6, 4, 5, 5, 6, 5, 6, 6, 7, 3, 4, 4, 5, 4, 5, 5, 6, 4, 5, 5, 6, 5, 6, 6, 7, 4, 5, 5, 6, 5, 6, 6, 7, 5, 6, 6, 7, 6, 7, 7, 8, 3, 4, 4, 5, 4, 5, 5, 6, 4, 5, 5, 6, 5, 6, 6, 7, 4, 5, 5, 6, 5, 6, 6, 7, 5, 6, 6, 7, 6, 7, 7, 8, 4, 5, 5, 6, 5, 6, 6, 7, 5, 6, 6, 7, 6, 7, 7, 8, 5, 6, 6, 7, 6, 7, 7, 8, 6, 7, 7, 8, 7, 8, 8, 9, 3, 4, 4, 5, 4, 5, 5, 6, 4, 5, 5, 6, 5, 6, 6, 7, 4, 5, 5, 6, 5, 6, 6, 7, 5, 6, 6, 7, 6, 7, 7, 8, 4, 5, 5, 6, 5, 6, 6, 7, 5, 6, 6, 7, 6, 7, 7, 8, 5, 6, 6, 7, 6, 7, 7, 8, 6, 7, 7, 8, 7, 8, 8, 9, 4, 5, 5, 6, 5, 6, 6, 7, 5, 6, 6, 7, 6, 7, 7, 8, 5, 6, 6, 7, 6, 7, 7, 8, 6, 7, 7, 8, 7, 8, 8, 9, 5, 6, 6, 7, 6, 7, 7, 8, 6, 7, 7, 8, 7, 8, 8, 9, 6, 7, 7, 8, 7, 8, 8, 9, 7, 8, 8, 9, 8, 9, 9, 10, 2, 3, 3, 4, 3, 4, 4, 5, 3, 4, 4, 5, 4, 5, 5, 6, 3, 4, 4, 5, 4, 5, 5, 6, 4, 5, 5, 6, 5, 6, 6, 7, 3, 4, 4, 5, 4, 5, 5, 6, 4, 5, 5, 6, 5, 6, 6, 7, 4, 5, 5, 6, 5, 6, 6, 7, 5, 6, 6, 7, 6, 7, 7, 8, 3, 4, 4, 5, 4, 5, 5, 6, 4, 5, 5, 6, 5, 6, 6, 7, 4, 5, 5, 6, 5, 6, 6, 7, 5, 6, 6, 7, 6, 7, 7, 8, 4, 5, 5, 6, 5, 6, 6, 7, 5, 6, 6, 7, 6, 7, 7, 8, 5, 6, 6, 7, 6, 7, 7, 8, 6, 7, 7, 8, 7, 8, 8, 9, 3, 4, 4, 5, 4, 5, 5, 6, 4, 5, 5, 6, 5, 6, 6, 7, 4, 5, 5, 6, 5, 6, 6, 7, 5, 6, 6, 7, 6, 7, 7, 8, 4, 5, 5, 6, 5, 6, 6, 7, 5, 6, 6, 7, 6, 7, 7, 8, 5, 6, 6, 7, 6, 7, 7, 8, 6, 7, 7, 8, 7, 8, 8, 9, 4, 5, 5, 6, 5, 6, 6, 7, 5, 6, 6, 7, 6, 7, 7, 8, 5, 6, 6, 7, 6, 7, 7, 8, 6, 7, 7, 8, 7, 8, 8, 9, 5, 6, 6, 7, 6, 7, 7, 8, 6, 7, 7, 8, 7, 8, 8, 9, 6, 7, 7, 8, 7, 8, 8, 9, 7, 8, 8, 9, 8, 9, 9, 10, 3, 4, 4, 5, 4, 5, 5, 6, 4, 5, 5, 6, 5, 6, 6, 7, 4, 5, 5, 6, 5, 6, 6, 7, 5, 6, 6, 7, 6, 7, 7, 8, 4, 5, 5, 6, 5, 6, 6, 7, 5, 6, 6, 7, 6, 7, 7, 8, 5, 6, 6, 7, 6, 7, 7, 8, 6, 7, 7, 8, 7, 8, 8, 9, 4, 5, 5, 6, 5, 6, 6, 7, 5, 6, 6, 7, 6, 7, 7, 8, 5, 6, 6, 7, 6, 7, 7, 8, 6, 7, 7, 8, 7, 8, 8, 9, 5, 6, 6, 7, 6, 7, 7, 8, 6, 7, 7, 8, 7, 8, 8, 9, 6, 7, 7, 8, 7, 8, 8, 9, 7, 8, 8, 9, 8, 9, 9, 10, 4, 5, 5, 6, 5, 6, 6, 7, 5, 6, 6, 7, 6, 7, 7, 8, 5, 6, 6, 7, 6, 7, 7, 8, 6, 7, 7, 8, 7, 8, 8, 9, 5, 6, 6, 7, 6, 7, 7, 8, 6, 7, 7, 8, 7, 8, 8, 9, 6, 7, 7, 8, 7, 8, 8, 9, 7, 8, 8, 9, 8, 9, 9, 10, 5, 6, 6, 7, 6, 7, 7, 8, 6, 7, 7, 8, 7, 8, 8, 9, 6, 7, 7, 8, 7, 8, 8, 9, 7, 8, 8, 9, 8, 9, 9, 10, 6, 7, 7, 8, 7, 8, 8, 9, 7, 8, 8, 9, 8, 9, 9, 10, 7, 8, 8, 9, 8, 9, 9, 10, 8, 9, 9, 10, 9, 10, 10, 11, 1, 2, 2, 3, 2, 3, 3, 4, 2, 3, 3, 4, 3, 4, 4, 5, 2, 3, 3, 4, 3, 4, 4, 5, 3, 4, 4, 5, 4, 5, 5, 6, 2, 3, 3, 4, 3, 4, 4, 5, 3, 4, 4, 5, 4, 5, 5, 6, 3, 4, 4, 5, 4, 5, 5, 6, 4, 5, 5, 6, 5, 6, 6, 7, 2, 3, 3, 4, 3, 4, 4, 5, 3, 4, 4, 5, 4, 5, 5, 6, 3, 4, 4, 5, 4, 5, 5, 6, 4, 5, 5, 6, 5, 6, 6, 7, 3, 4, 4, 5, 4, 5, 5, 6, 4, 5, 5, 6, 5, 6, 6, 7, 4, 5, 5, 6, 5, 6, 6, 7, 5, 6, 6, 7, 6, 7, 7, 8, 2, 3, 3, 4, 3, 4, 4, 5, 3, 4, 4, 5, 4, 5, 5, 6, 3, 4, 4, 5, 4, 5, 5, 6, 4, 5, 5, 6, 5, 6, 6, 7, 3, 4, 4, 5, 4, 5, 5, 6, 4, 5, 5, 6, 5, 6, 6, 7, 4, 5, 5, 6, 5, 6, 6, 7, 5, 6, 6, 7, 6, 7, 7, 8, 3, 4, 4, 5, 4, 5, 5, 6, 4, 5, 5, 6, 5, 6, 6, 7, 4, 5, 5, 6, 5, 6, 6, 7, 5, 6, 6, 7, 6, 7, 7, 8, 4, 5, 5, 6, 5, 6, 6, 7, 5, 6, 6, 7, 6, 7, 7, 8, 5, 6, 6, 7, 6, 7, 7, 8, 6, 7, 7, 8, 7, 8, 8, 9, 2, 3, 3, 4, 3, 4, 4, 5, 3, 4, 4, 5, 4, 5, 5, 6, 3, 4, 4, 5, 4, 5, 5, 6, 4, 5, 5, 6, 5, 6, 6, 7, 3, 4, 4, 5, 4, 5, 5, 6, 4, 5, 5, 6, 5, 6, 6, 7, 4, 5, 5, 6, 5, 6, 6, 7, 5, 6, 6, 7, 6, 7, 7, 8, 3, 4, 4, 5, 4, 5, 5, 6, 4, 5, 5, 6, 5, 6, 6, 7, 4, 5, 5, 6, 5, 6, 6, 7, 5, 6, 6, 7, 6, 7, 7, 8, 4, 5, 5, 6, 5, 6, 6, 7, 5, 6, 6, 7, 6, 7, 7, 8, 5, 6, 6, 7, 6, 7, 7, 8, 6, 7, 7, 8, 7, 8, 8, 9, 3, 4, 4, 5, 4, 5, 5, 6, 4, 5, 5, 6, 5, 6, 6, 7, 4, 5, 5, 6, 5, 6, 6, 7, 5, 6, 6, 7, 6, 7, 7, 8, 4, 5, 5, 6, 5, 6, 6, 7, 5, 6, 6, 7, 6, 7, 7, 8, 5, 6, 6, 7, 6, 7, 7, 8, 6, 7, 7, 8, 7, 8, 8, 9, 4, 5, 5, 6, 5, 6, 6, 7, 5, 6, 6, 7, 6, 7, 7, 8, 5, 6, 6, 7, 6, 7, 7, 8, 6, 7, 7, 8, 7, 8, 8, 9, 5, 6, 6, 7, 6, 7, 7, 8, 6, 7, 7, 8, 7, 8, 8, 9, 6, 7, 7, 8, 7, 8, 8, 9, 7, 8, 8, 9, 8, 9, 9, 10, 2, 3, 3, 4, 3, 4, 4, 5, 3, 4, 4, 5, 4, 5, 5, 6, 3, 4, 4, 5, 4, 5, 5, 6, 4, 5, 5, 6, 5, 6, 6, 7, 3, 4, 4, 5, 4, 5, 5, 6, 4, 5, 5, 6, 5, 6, 6, 7, 4, 5, 5, 6, 5, 6, 6, 7, 5, 6, 6, 7, 6, 7, 7, 8, 3, 4, 4, 5, 4, 5, 5, 6, 4, 5, 5, 6, 5, 6, 6, 7, 4, 5, 5, 6, 5, 6, 6, 7, 5, 6, 6, 7, 6, 7, 7, 8, 4, 5, 5, 6, 5, 6, 6, 7, 5, 6, 6, 7, 6, 7, 7, 8, 5, 6, 6, 7, 6, 7, 7, 8, 6, 7, 7, 8, 7, 8, 8, 9, 3, 4, 4, 5, 4, 5, 5, 6, 4, 5, 5, 6, 5, 6, 6, 7, 4, 5, 5, 6, 5, 6, 6, 7, 5, 6, 6, 7, 6, 7, 7, 8, 4, 5, 5, 6, 5, 6, 6, 7, 5, 6, 6, 7, 6, 7, 7, 8, 5, 6, 6, 7, 6, 7, 7, 8, 6, 7, 7, 8, 7, 8, 8, 9, 4, 5, 5, 6, 5, 6, 6, 7, 5, 6, 6, 7, 6, 7, 7, 8, 5, 6, 6, 7, 6, 7, 7, 8, 6, 7, 7, 8, 7, 8, 8, 9, 5, 6, 6, 7, 6, 7, 7, 8, 6, 7, 7, 8, 7, 8, 8, 9, 6, 7, 7, 8, 7, 8, 8, 9, 7, 8, 8, 9, 8, 9, 9, 10, 3, 4, 4, 5, 4, 5, 5, 6, 4, 5, 5, 6, 5, 6, 6, 7, 4, 5, 5, 6, 5, 6, 6, 7, 5, 6, 6, 7, 6, 7, 7, 8, 4, 5, 5, 6, 5, 6, 6, 7, 5, 6, 6, 7, 6, 7, 7, 8, 5, 6, 6, 7, 6, 7, 7, 8, 6, 7, 7, 8, 7, 8, 8, 9, 4, 5, 5, 6, 5, 6, 6, 7, 5, 6, 6, 7, 6, 7, 7, 8, 5, 6, 6, 7, 6, 7, 7, 8, 6, 7, 7, 8, 7, 8, 8, 9, 5, 6, 6, 7, 6, 7, 7, 8, 6, 7, 7, 8, 7, 8, 8, 9, 6, 7, 7, 8, 7, 8, 8, 9, 7, 8, 8, 9, 8, 9, 9, 10, 4, 5, 5, 6, 5, 6, 6, 7, 5, 6, 6, 7, 6, 7, 7, 8, 5, 6, 6, 7, 6, 7, 7, 8, 6, 7, 7, 8, 7, 8, 8, 9, 5, 6, 6, 7, 6, 7, 7, 8, 6, 7, 7, 8, 7, 8, 8, 9, 6, 7, 7, 8, 7, 8, 8, 9, 7, 8, 8, 9, 8, 9, 9, 10, 5, 6, 6, 7, 6, 7, 7, 8, 6, 7, 7, 8, 7, 8, 8, 9, 6, 7, 7, 8, 7, 8, 8, 9, 7, 8, 8, 9, 8, 9, 9, 10, 6, 7, 7, 8, 7, 8, 8, 9, 7, 8, 8, 9, 8, 9, 9, 10, 7, 8, 8, 9, 8, 9, 9, 10, 8, 9, 9, 10, 9, 10, 10, 11, 2, 3, 3, 4, 3, 4, 4, 5, 3, 4, 4, 5, 4, 5, 5, 6, 3, 4, 4, 5, 4, 5, 5, 6, 4, 5, 5, 6, 5, 6, 6, 7, 3, 4, 4, 5, 4, 5, 5, 6, 4, 5, 5, 6, 5, 6, 6, 7, 4, 5, 5, 6, 5, 6, 6, 7, 5, 6, 6, 7, 6, 7, 7, 8, 3, 4, 4, 5, 4, 5, 5, 6, 4, 5, 5, 6, 5, 6, 6, 7, 4, 5, 5, 6, 5, 6, 6, 7, 5, 6, 6, 7, 6, 7, 7, 8, 4, 5, 5, 6, 5, 6, 6, 7, 5, 6, 6, 7, 6, 7, 7, 8, 5, 6, 6, 7, 6, 7, 7, 8, 6, 7, 7, 8, 7, 8, 8, 9, 3, 4, 4, 5, 4, 5, 5, 6, 4, 5, 5, 6, 5, 6, 6, 7, 4, 5, 5, 6, 5, 6, 6, 7, 5, 6, 6, 7, 6, 7, 7, 8, 4, 5, 5, 6, 5, 6, 6, 7, 5, 6, 6, 7, 6, 7, 7, 8, 5, 6, 6, 7, 6, 7, 7, 8, 6, 7, 7, 8, 7, 8, 8, 9, 4, 5, 5, 6, 5, 6, 6, 7, 5, 6, 6, 7, 6, 7, 7, 8, 5, 6, 6, 7, 6, 7, 7, 8, 6, 7, 7, 8, 7, 8, 8, 9, 5, 6, 6, 7, 6, 7, 7, 8, 6, 7, 7, 8, 7, 8, 8, 9, 6, 7, 7, 8, 7, 8, 8, 9, 7, 8, 8, 9, 8, 9, 9, 10, 3, 4, 4, 5, 4, 5, 5, 6, 4, 5, 5, 6, 5, 6, 6, 7, 4, 5, 5, 6, 5, 6, 6, 7, 5, 6, 6, 7, 6, 7, 7, 8, 4, 5, 5, 6, 5, 6, 6, 7, 5, 6, 6, 7, 6, 7, 7, 8, 5, 6, 6, 7, 6, 7, 7, 8, 6, 7, 7, 8, 7, 8, 8, 9, 4, 5, 5, 6, 5, 6, 6, 7, 5, 6, 6, 7, 6, 7, 7, 8, 5, 6, 6, 7, 6, 7, 7, 8, 6, 7, 7, 8, 7, 8, 8, 9, 5, 6, 6, 7, 6, 7, 7, 8, 6, 7, 7, 8, 7, 8, 8, 9, 6, 7, 7, 8, 7, 8, 8, 9, 7, 8, 8, 9, 8, 9, 9, 10, 4, 5, 5, 6, 5, 6, 6, 7, 5, 6, 6, 7, 6, 7, 7, 8, 5, 6, 6, 7, 6, 7, 7, 8, 6, 7, 7, 8, 7, 8, 8, 9, 5, 6, 6, 7, 6, 7, 7, 8, 6, 7, 7, 8, 7, 8, 8, 9, 6, 7, 7, 8, 7, 8, 8, 9, 7, 8, 8, 9, 8, 9, 9, 10, 5, 6, 6, 7, 6, 7, 7, 8, 6, 7, 7, 8, 7, 8, 8, 9, 6, 7, 7, 8, 7, 8, 8, 9, 7, 8, 8, 9, 8, 9, 9, 10, 6, 7, 7, 8, 7, 8, 8, 9, 7, 8, 8, 9, 8, 9, 9, 10, 7, 8, 8, 9, 8, 9, 9, 10, 8, 9, 9, 10, 9, 10, 10, 11, 3, 4, 4, 5, 4, 5, 5, 6, 4, 5, 5, 6, 5, 6, 6, 7, 4, 5, 5, 6, 5, 6, 6, 7, 5, 6, 6, 7, 6, 7, 7, 8, 4, 5, 5, 6, 5, 6, 6, 7, 5, 6, 6, 7, 6, 7, 7, 8, 5, 6, 6, 7, 6, 7, 7, 8, 6, 7, 7, 8, 7, 8, 8, 9, 4, 5, 5, 6, 5, 6, 6, 7, 5, 6, 6, 7, 6, 7, 7, 8, 5, 6, 6, 7, 6, 7, 7, 8, 6, 7, 7, 8, 7, 8, 8, 9, 5, 6, 6, 7, 6, 7, 7, 8, 6, 7, 7, 8, 7, 8, 8, 9, 6, 7, 7, 8, 7, 8, 8, 9, 7, 8, 8, 9, 8, 9, 9, 10, 4, 5, 5, 6, 5, 6, 6, 7, 5, 6, 6, 7, 6, 7, 7, 8, 5, 6, 6, 7, 6, 7, 7, 8, 6, 7, 7, 8, 7, 8, 8, 9, 5, 6, 6, 7, 6, 7, 7, 8, 6, 7, 7, 8, 7, 8, 8, 9, 6, 7, 7, 8, 7, 8, 8, 9, 7, 8, 8, 9, 8, 9, 9, 10, 5, 6, 6, 7, 6, 7, 7, 8, 6, 7, 7, 8, 7, 8, 8, 9, 6, 7, 7, 8, 7, 8, 8, 9, 7, 8, 8, 9, 8, 9, 9, 10, 6, 7, 7, 8, 7, 8, 8, 9, 7, 8, 8, 9, 8, 9, 9, 10, 7, 8, 8, 9, 8, 9, 9, 10, 8, 9, 9, 10, 9, 10, 10, 11, 4, 5, 5, 6, 5, 6, 6, 7, 5, 6, 6, 7, 6, 7, 7, 8, 5, 6, 6, 7, 6, 7, 7, 8, 6, 7, 7, 8, 7, 8, 8, 9, 5, 6, 6, 7, 6, 7, 7, 8, 6, 7, 7, 8, 7, 8, 8, 9, 6, 7, 7, 8, 7, 8, 8, 9, 7, 8, 8, 9, 8, 9, 9, 10, 5, 6, 6, 7, 6, 7, 7, 8, 6, 7, 7, 8, 7, 8, 8, 9, 6, 7, 7, 8, 7, 8, 8, 9, 7, 8, 8, 9, 8, 9, 9, 10, 6, 7, 7, 8, 7, 8, 8, 9, 7, 8, 8, 9, 8, 9, 9, 10, 7, 8, 8, 9, 8, 9, 9, 10, 8, 9, 9, 10, 9, 10, 10, 11, 5, 6, 6, 7, 6, 7, 7, 8, 6, 7, 7, 8, 7, 8, 8, 9, 6, 7, 7, 8, 7, 8, 8, 9, 7, 8, 8, 9, 8, 9, 9, 10, 6, 7, 7, 8, 7, 8, 8, 9, 7, 8, 8, 9, 8, 9, 9, 10, 7, 8, 8, 9, 8, 9, 9, 10, 8, 9, 9, 10, 9, 10, 10, 11, 6, 7, 7, 8, 7, 8, 8, 9, 7, 8, 8, 9, 8, 9, 9, 10, 7, 8, 8, 9, 8, 9, 9, 10, 8, 9, 9, 10, 9, 10, 10, 11, 7, 8, 8, 9, 8, 9, 9, 10, 8, 9, 9, 10, 9, 10, 10, 11, 8, 9, 9, 10, 9, 10, 10, 11, 9, 10, 10, 11, 10, 11, 11, 12, 1, 2, 2, 3, 2, 3, 3, 4, 2, 3, 3, 4, 3, 4, 4, 5, 2, 3, 3, 4, 3, 4, 4, 5, 3, 4, 4, 5, 4, 5, 5, 6, 2, 3, 3, 4, 3, 4, 4, 5, 3, 4, 4, 5, 4, 5, 5, 6, 3, 4, 4, 5, 4, 5, 5, 6, 4, 5, 5, 6, 5, 6, 6, 7, 2, 3, 3, 4, 3, 4, 4, 5, 3, 4, 4, 5, 4, 5, 5, 6, 3, 4, 4, 5, 4, 5, 5, 6, 4, 5, 5, 6, 5, 6, 6, 7, 3, 4, 4, 5, 4, 5, 5, 6, 4, 5, 5, 6, 5, 6, 6, 7, 4, 5, 5, 6, 5, 6, 6, 7, 5, 6, 6, 7, 6, 7, 7, 8, 2, 3, 3, 4, 3, 4, 4, 5, 3, 4, 4, 5, 4, 5, 5, 6, 3, 4, 4, 5, 4, 5, 5, 6, 4, 5, 5, 6, 5, 6, 6, 7, 3, 4, 4, 5, 4, 5, 5, 6, 4, 5, 5, 6, 5, 6, 6, 7, 4, 5, 5, 6, 5, 6, 6, 7, 5, 6, 6, 7, 6, 7, 7, 8, 3, 4, 4, 5, 4, 5, 5, 6, 4, 5, 5, 6, 5, 6, 6, 7, 4, 5, 5, 6, 5, 6, 6, 7, 5, 6, 6, 7, 6, 7, 7, 8, 4, 5, 5, 6, 5, 6, 6, 7, 5, 6, 6, 7, 6, 7, 7, 8, 5, 6, 6, 7, 6, 7, 7, 8, 6, 7, 7, 8, 7, 8, 8, 9, 2, 3, 3, 4, 3, 4, 4, 5, 3, 4, 4, 5, 4, 5, 5, 6, 3, 4, 4, 5, 4, 5, 5, 6, 4, 5, 5, 6, 5, 6, 6, 7, 3, 4, 4, 5, 4, 5, 5, 6, 4, 5, 5, 6, 5, 6, 6, 7, 4, 5, 5, 6, 5, 6, 6, 7, 5, 6, 6, 7, 6, 7, 7, 8, 3, 4, 4, 5, 4, 5, 5, 6, 4, 5, 5, 6, 5, 6, 6, 7, 4, 5, 5, 6, 5, 6, 6, 7, 5, 6, 6, 7, 6, 7, 7, 8, 4, 5, 5, 6, 5, 6, 6, 7, 5, 6, 6, 7, 6, 7, 7, 8, 5, 6, 6, 7, 6, 7, 7, 8, 6, 7, 7, 8, 7, 8, 8, 9, 3, 4, 4, 5, 4, 5, 5, 6, 4, 5, 5, 6, 5, 6, 6, 7, 4, 5, 5, 6, 5, 6, 6, 7, 5, 6, 6, 7, 6, 7, 7, 8, 4, 5, 5, 6, 5, 6, 6, 7, 5, 6, 6, 7, 6, 7, 7, 8, 5, 6, 6, 7, 6, 7, 7, 8, 6, 7, 7, 8, 7, 8, 8, 9, 4, 5, 5, 6, 5, 6, 6, 7, 5, 6, 6, 7, 6, 7, 7, 8, 5, 6, 6, 7, 6, 7, 7, 8, 6, 7, 7, 8, 7, 8, 8, 9, 5, 6, 6, 7, 6, 7, 7, 8, 6, 7, 7, 8, 7, 8, 8, 9, 6, 7, 7, 8, 7, 8, 8, 9, 7, 8, 8, 9, 8, 9, 9, 10, 2, 3, 3, 4, 3, 4, 4, 5, 3, 4, 4, 5, 4, 5, 5, 6, 3, 4, 4, 5, 4, 5, 5, 6, 4, 5, 5, 6, 5, 6, 6, 7, 3, 4, 4, 5, 4, 5, 5, 6, 4, 5, 5, 6, 5, 6, 6, 7, 4, 5, 5, 6, 5, 6, 6, 7, 5, 6, 6, 7, 6, 7, 7, 8, 3, 4, 4, 5, 4, 5, 5, 6, 4, 5, 5, 6, 5, 6, 6, 7, 4, 5, 5, 6, 5, 6, 6, 7, 5, 6, 6, 7, 6, 7, 7, 8, 4, 5, 5, 6, 5, 6, 6, 7, 5, 6, 6, 7, 6, 7, 7, 8, 5, 6, 6, 7, 6, 7, 7, 8, 6, 7, 7, 8, 7, 8, 8, 9, 3, 4, 4, 5, 4, 5, 5, 6, 4, 5, 5, 6, 5, 6, 6, 7, 4, 5, 5, 6, 5, 6, 6, 7, 5, 6, 6, 7, 6, 7, 7, 8, 4, 5, 5, 6, 5, 6, 6, 7, 5, 6, 6, 7, 6, 7, 7, 8, 5, 6, 6, 7, 6, 7, 7, 8, 6, 7, 7, 8, 7, 8, 8, 9, 4, 5, 5, 6, 5, 6, 6, 7, 5, 6, 6, 7, 6, 7, 7, 8, 5, 6, 6, 7, 6, 7, 7, 8, 6, 7, 7, 8, 7, 8, 8, 9, 5, 6, 6, 7, 6, 7, 7, 8, 6, 7, 7, 8, 7, 8, 8, 9, 6, 7, 7, 8, 7, 8, 8, 9, 7, 8, 8, 9, 8, 9, 9, 10, 3, 4, 4, 5, 4, 5, 5, 6, 4, 5, 5, 6, 5, 6, 6, 7, 4, 5, 5, 6, 5, 6, 6, 7, 5, 6, 6, 7, 6, 7, 7, 8, 4, 5, 5, 6, 5, 6, 6, 7, 5, 6, 6, 7, 6, 7, 7, 8, 5, 6, 6, 7, 6, 7, 7, 8, 6, 7, 7, 8, 7, 8, 8, 9, 4, 5, 5, 6, 5, 6, 6, 7, 5, 6, 6, 7, 6, 7, 7, 8, 5, 6, 6, 7, 6, 7, 7, 8, 6, 7, 7, 8, 7, 8, 8, 9, 5, 6, 6, 7, 6, 7, 7, 8, 6, 7, 7, 8, 7, 8, 8, 9, 6, 7, 7, 8, 7, 8, 8, 9, 7, 8, 8, 9, 8, 9, 9, 10, 4, 5, 5, 6, 5, 6, 6, 7, 5, 6, 6, 7, 6, 7, 7, 8, 5, 6, 6, 7, 6, 7, 7, 8, 6, 7, 7, 8, 7, 8, 8, 9, 5, 6, 6, 7, 6, 7, 7, 8, 6, 7, 7, 8, 7, 8, 8, 9, 6, 7, 7, 8, 7, 8, 8, 9, 7, 8, 8, 9, 8, 9, 9, 10, 5, 6, 6, 7, 6, 7, 7, 8, 6, 7, 7, 8, 7, 8, 8, 9, 6, 7, 7, 8, 7, 8, 8, 9, 7, 8, 8, 9, 8, 9, 9, 10, 6, 7, 7, 8, 7, 8, 8, 9, 7, 8, 8, 9, 8, 9, 9, 10, 7, 8, 8, 9, 8, 9, 9, 10, 8, 9, 9, 10, 9, 10, 10, 11, 2, 3, 3, 4, 3, 4, 4, 5, 3, 4, 4, 5, 4, 5, 5, 6, 3, 4, 4, 5, 4, 5, 5, 6, 4, 5, 5, 6, 5, 6, 6, 7, 3, 4, 4, 5, 4, 5, 5, 6, 4, 5, 5, 6, 5, 6, 6, 7, 4, 5, 5, 6, 5, 6, 6, 7, 5, 6, 6, 7, 6, 7, 7, 8, 3, 4, 4, 5, 4, 5, 5, 6, 4, 5, 5, 6, 5, 6, 6, 7, 4, 5, 5, 6, 5, 6, 6, 7, 5, 6, 6, 7, 6, 7, 7, 8, 4, 5, 5, 6, 5, 6, 6, 7, 5, 6, 6, 7, 6, 7, 7, 8, 5, 6, 6, 7, 6, 7, 7, 8, 6, 7, 7, 8, 7, 8, 8, 9, 3, 4, 4, 5, 4, 5, 5, 6, 4, 5, 5, 6, 5, 6, 6, 7, 4, 5, 5, 6, 5, 6, 6, 7, 5, 6, 6, 7, 6, 7, 7, 8, 4, 5, 5, 6, 5, 6, 6, 7, 5, 6, 6, 7, 6, 7, 7, 8, 5, 6, 6, 7, 6, 7, 7, 8, 6, 7, 7, 8, 7, 8, 8, 9, 4, 5, 5, 6, 5, 6, 6, 7, 5, 6, 6, 7, 6, 7, 7, 8, 5, 6, 6, 7, 6, 7, 7, 8, 6, 7, 7, 8, 7, 8, 8, 9, 5, 6, 6, 7, 6, 7, 7, 8, 6, 7, 7, 8, 7, 8, 8, 9, 6, 7, 7, 8, 7, 8, 8, 9, 7, 8, 8, 9, 8, 9, 9, 10, 3, 4, 4, 5, 4, 5, 5, 6, 4, 5, 5, 6, 5, 6, 6, 7, 4, 5, 5, 6, 5, 6, 6, 7, 5, 6, 6, 7, 6, 7, 7, 8, 4, 5, 5, 6, 5, 6, 6, 7, 5, 6, 6, 7, 6, 7, 7, 8, 5, 6, 6, 7, 6, 7, 7, 8, 6, 7, 7, 8, 7, 8, 8, 9, 4, 5, 5, 6, 5, 6, 6, 7, 5, 6, 6, 7, 6, 7, 7, 8, 5, 6, 6, 7, 6, 7, 7, 8, 6, 7, 7, 8, 7, 8, 8, 9, 5, 6, 6, 7, 6, 7, 7, 8, 6, 7, 7, 8, 7, 8, 8, 9, 6, 7, 7, 8, 7, 8, 8, 9, 7, 8, 8, 9, 8, 9, 9, 10, 4, 5, 5, 6, 5, 6, 6, 7, 5, 6, 6, 7, 6, 7, 7, 8, 5, 6, 6, 7, 6, 7, 7, 8, 6, 7, 7, 8, 7, 8, 8, 9, 5, 6, 6, 7, 6, 7, 7, 8, 6, 7, 7, 8, 7, 8, 8, 9, 6, 7, 7, 8, 7, 8, 8, 9, 7, 8, 8, 9, 8, 9, 9, 10, 5, 6, 6, 7, 6, 7, 7, 8, 6, 7, 7, 8, 7, 8, 8, 9, 6, 7, 7, 8, 7, 8, 8, 9, 7, 8, 8, 9, 8, 9, 9, 10, 6, 7, 7, 8, 7, 8, 8, 9, 7, 8, 8, 9, 8, 9, 9, 10, 7, 8, 8, 9, 8, 9, 9, 10, 8, 9, 9, 10, 9, 10, 10, 11, 3, 4, 4, 5, 4, 5, 5, 6, 4, 5, 5, 6, 5, 6, 6, 7, 4, 5, 5, 6, 5, 6, 6, 7, 5, 6, 6, 7, 6, 7, 7, 8, 4, 5, 5, 6, 5, 6, 6, 7, 5, 6, 6, 7, 6, 7, 7, 8, 5, 6, 6, 7, 6, 7, 7, 8, 6, 7, 7, 8, 7, 8, 8, 9, 4, 5, 5, 6, 5, 6, 6, 7, 5, 6, 6, 7, 6, 7, 7, 8, 5, 6, 6, 7, 6, 7, 7, 8, 6, 7, 7, 8, 7, 8, 8, 9, 5, 6, 6, 7, 6, 7, 7, 8, 6, 7, 7, 8, 7, 8, 8, 9, 6, 7, 7, 8, 7, 8, 8, 9, 7, 8, 8, 9, 8, 9, 9, 10, 4, 5, 5, 6, 5, 6, 6, 7, 5, 6, 6, 7, 6, 7, 7, 8, 5, 6, 6, 7, 6, 7, 7, 8, 6, 7, 7, 8, 7, 8, 8, 9, 5, 6, 6, 7, 6, 7, 7, 8, 6, 7, 7, 8, 7, 8, 8, 9, 6, 7, 7, 8, 7, 8, 8, 9, 7, 8, 8, 9, 8, 9, 9, 10, 5, 6, 6, 7, 6, 7, 7, 8, 6, 7, 7, 8, 7, 8, 8, 9, 6, 7, 7, 8, 7, 8, 8, 9, 7, 8, 8, 9, 8, 9, 9, 10, 6, 7, 7, 8, 7, 8, 8, 9, 7, 8, 8, 9, 8, 9, 9, 10, 7, 8, 8, 9, 8, 9, 9, 10, 8, 9, 9, 10, 9, 10, 10, 11, 4, 5, 5, 6, 5, 6, 6, 7, 5, 6, 6, 7, 6, 7, 7, 8, 5, 6, 6, 7, 6, 7, 7, 8, 6, 7, 7, 8, 7, 8, 8, 9, 5, 6, 6, 7, 6, 7, 7, 8, 6, 7, 7, 8, 7, 8, 8, 9, 6, 7, 7, 8, 7, 8, 8, 9, 7, 8, 8, 9, 8, 9, 9, 10, 5, 6, 6, 7, 6, 7, 7, 8, 6, 7, 7, 8, 7, 8, 8, 9, 6, 7, 7, 8, 7, 8, 8, 9, 7, 8, 8, 9, 8, 9, 9, 10, 6, 7, 7, 8, 7, 8, 8, 9, 7, 8, 8, 9, 8, 9, 9, 10, 7, 8, 8, 9, 8, 9, 9, 10, 8, 9, 9, 10, 9, 10, 10, 11, 5, 6, 6, 7, 6, 7, 7, 8, 6, 7, 7, 8, 7, 8, 8, 9, 6, 7, 7, 8, 7, 8, 8, 9, 7, 8, 8, 9, 8, 9, 9, 10, 6, 7, 7, 8, 7, 8, 8, 9, 7, 8, 8, 9, 8, 9, 9, 10, 7, 8, 8, 9, 8, 9, 9, 10, 8, 9, 9, 10, 9, 10, 10, 11, 6, 7, 7, 8, 7, 8, 8, 9, 7, 8, 8, 9, 8, 9, 9, 10, 7, 8, 8, 9, 8, 9, 9, 10, 8, 9, 9, 10, 9, 10, 10, 11, 7, 8, 8, 9, 8, 9, 9, 10, 8, 9, 9, 10, 9, 10, 10, 11, 8, 9, 9, 10, 9, 10, 10, 11, 9, 10, 10, 11, 10, 11, 11, 12, 2, 3, 3, 4, 3, 4, 4, 5, 3, 4, 4, 5, 4, 5, 5, 6, 3, 4, 4, 5, 4, 5, 5, 6, 4, 5, 5, 6, 5, 6, 6, 7, 3, 4, 4, 5, 4, 5, 5, 6, 4, 5, 5, 6, 5, 6, 6, 7, 4, 5, 5, 6, 5, 6, 6, 7, 5, 6, 6, 7, 6, 7, 7, 8, 3, 4, 4, 5, 4, 5, 5, 6, 4, 5, 5, 6, 5, 6, 6, 7, 4, 5, 5, 6, 5, 6, 6, 7, 5, 6, 6, 7, 6, 7, 7, 8, 4, 5, 5, 6, 5, 6, 6, 7, 5, 6, 6, 7, 6, 7, 7, 8, 5, 6, 6, 7, 6, 7, 7, 8, 6, 7, 7, 8, 7, 8, 8, 9, 3, 4, 4, 5, 4, 5, 5, 6, 4, 5, 5, 6, 5, 6, 6, 7, 4, 5, 5, 6, 5, 6, 6, 7, 5, 6, 6, 7, 6, 7, 7, 8, 4, 5, 5, 6, 5, 6, 6, 7, 5, 6, 6, 7, 6, 7, 7, 8, 5, 6, 6, 7, 6, 7, 7, 8, 6, 7, 7, 8, 7, 8, 8, 9, 4, 5, 5, 6, 5, 6, 6, 7, 5, 6, 6, 7, 6, 7, 7, 8, 5, 6, 6, 7, 6, 7, 7, 8, 6, 7, 7, 8, 7, 8, 8, 9, 5, 6, 6, 7, 6, 7, 7, 8, 6, 7, 7, 8, 7, 8, 8, 9, 6, 7, 7, 8, 7, 8, 8, 9, 7, 8, 8, 9, 8, 9, 9, 10, 3, 4, 4, 5, 4, 5, 5, 6, 4, 5, 5, 6, 5, 6, 6, 7, 4, 5, 5, 6, 5, 6, 6, 7, 5, 6, 6, 7, 6, 7, 7, 8, 4, 5, 5, 6, 5, 6, 6, 7, 5, 6, 6, 7, 6, 7, 7, 8, 5, 6, 6, 7, 6, 7, 7, 8, 6, 7, 7, 8, 7, 8, 8, 9, 4, 5, 5, 6, 5, 6, 6, 7, 5, 6, 6, 7, 6, 7, 7, 8, 5, 6, 6, 7, 6, 7, 7, 8, 6, 7, 7, 8, 7, 8, 8, 9, 5, 6, 6, 7, 6, 7, 7, 8, 6, 7, 7, 8, 7, 8, 8, 9, 6, 7, 7, 8, 7, 8, 8, 9, 7, 8, 8, 9, 8, 9, 9, 10, 4, 5, 5, 6, 5, 6, 6, 7, 5, 6, 6, 7, 6, 7, 7, 8, 5, 6, 6, 7, 6, 7, 7, 8, 6, 7, 7, 8, 7, 8, 8, 9, 5, 6, 6, 7, 6, 7, 7, 8, 6, 7, 7, 8, 7, 8, 8, 9, 6, 7, 7, 8, 7, 8, 8, 9, 7, 8, 8, 9, 8, 9, 9, 10, 5, 6, 6, 7, 6, 7, 7, 8, 6, 7, 7, 8, 7, 8, 8, 9, 6, 7, 7, 8, 7, 8, 8, 9, 7, 8, 8, 9, 8, 9, 9, 10, 6, 7, 7, 8, 7, 8, 8, 9, 7, 8, 8, 9, 8, 9, 9, 10, 7, 8, 8, 9, 8, 9, 9, 10, 8, 9, 9, 10, 9, 10, 10, 11, 3, 4, 4, 5, 4, 5, 5, 6, 4, 5, 5, 6, 5, 6, 6, 7, 4, 5, 5, 6, 5, 6, 6, 7, 5, 6, 6, 7, 6, 7, 7, 8, 4, 5, 5, 6, 5, 6, 6, 7, 5, 6, 6, 7, 6, 7, 7, 8, 5, 6, 6, 7, 6, 7, 7, 8, 6, 7, 7, 8, 7, 8, 8, 9, 4, 5, 5, 6, 5, 6, 6, 7, 5, 6, 6, 7, 6, 7, 7, 8, 5, 6, 6, 7, 6, 7, 7, 8, 6, 7, 7, 8, 7, 8, 8, 9, 5, 6, 6, 7, 6, 7, 7, 8, 6, 7, 7, 8, 7, 8, 8, 9, 6, 7, 7, 8, 7, 8, 8, 9, 7, 8, 8, 9, 8, 9, 9, 10, 4, 5, 5, 6, 5, 6, 6, 7, 5, 6, 6, 7, 6, 7, 7, 8, 5, 6, 6, 7, 6, 7, 7, 8, 6, 7, 7, 8, 7, 8, 8, 9, 5, 6, 6, 7, 6, 7, 7, 8, 6, 7, 7, 8, 7, 8, 8, 9, 6, 7, 7, 8, 7, 8, 8, 9, 7, 8, 8, 9, 8, 9, 9, 10, 5, 6, 6, 7, 6, 7, 7, 8, 6, 7, 7, 8, 7, 8, 8, 9, 6, 7, 7, 8, 7, 8, 8, 9, 7, 8, 8, 9, 8, 9, 9, 10, 6, 7, 7, 8, 7, 8, 8, 9, 7, 8, 8, 9, 8, 9, 9, 10, 7, 8, 8, 9, 8, 9, 9, 10, 8, 9, 9, 10, 9, 10, 10, 11, 4, 5, 5, 6, 5, 6, 6, 7, 5, 6, 6, 7, 6, 7, 7, 8, 5, 6, 6, 7, 6, 7, 7, 8, 6, 7, 7, 8, 7, 8, 8, 9, 5, 6, 6, 7, 6, 7, 7, 8, 6, 7, 7, 8, 7, 8, 8, 9, 6, 7, 7, 8, 7, 8, 8, 9, 7, 8, 8, 9, 8, 9, 9, 10, 5, 6, 6, 7, 6, 7, 7, 8, 6, 7, 7, 8, 7, 8, 8, 9, 6, 7, 7, 8, 7, 8, 8, 9, 7, 8, 8, 9, 8, 9, 9, 10, 6, 7, 7, 8, 7, 8, 8, 9, 7, 8, 8, 9, 8, 9, 9, 10, 7, 8, 8, 9, 8, 9, 9, 10, 8, 9, 9, 10, 9, 10, 10, 11, 5, 6, 6, 7, 6, 7, 7, 8, 6, 7, 7, 8, 7, 8, 8, 9, 6, 7, 7, 8, 7, 8, 8, 9, 7, 8, 8, 9, 8, 9, 9, 10, 6, 7, 7, 8, 7, 8, 8, 9, 7, 8, 8, 9, 8, 9, 9, 10, 7, 8, 8, 9, 8, 9, 9, 10, 8, 9, 9, 10, 9, 10, 10, 11, 6, 7, 7, 8, 7, 8, 8, 9, 7, 8, 8, 9, 8, 9, 9, 10, 7, 8, 8, 9, 8, 9, 9, 10, 8, 9, 9, 10, 9, 10, 10, 11, 7, 8, 8, 9, 8, 9, 9, 10, 8, 9, 9, 10, 9, 10, 10, 11, 8, 9, 9, 10, 9, 10, 10, 11, 9, 10, 10, 11, 10, 11, 11, 12, 3, 4, 4, 5, 4, 5, 5, 6, 4, 5, 5, 6, 5, 6, 6, 7, 4, 5, 5, 6, 5, 6, 6, 7, 5, 6, 6, 7, 6, 7, 7, 8, 4, 5, 5, 6, 5, 6, 6, 7, 5, 6, 6, 7, 6, 7, 7, 8, 5, 6, 6, 7, 6, 7, 7, 8, 6, 7, 7, 8, 7, 8, 8, 9, 4, 5, 5, 6, 5, 6, 6, 7, 5, 6, 6, 7, 6, 7, 7, 8, 5, 6, 6, 7, 6, 7, 7, 8, 6, 7, 7, 8, 7, 8, 8, 9, 5, 6, 6, 7, 6, 7, 7, 8, 6, 7, 7, 8, 7, 8, 8, 9, 6, 7, 7, 8, 7, 8, 8, 9, 7, 8, 8, 9, 8, 9, 9, 10, 4, 5, 5, 6, 5, 6, 6, 7, 5, 6, 6, 7, 6, 7, 7, 8, 5, 6, 6, 7, 6, 7, 7, 8, 6, 7, 7, 8, 7, 8, 8, 9, 5, 6, 6, 7, 6, 7, 7, 8, 6, 7, 7, 8, 7, 8, 8, 9, 6, 7, 7, 8, 7, 8, 8, 9, 7, 8, 8, 9, 8, 9, 9, 10, 5, 6, 6, 7, 6, 7, 7, 8, 6, 7, 7, 8, 7, 8, 8, 9, 6, 7, 7, 8, 7, 8, 8, 9, 7, 8, 8, 9, 8, 9, 9, 10, 6, 7, 7, 8, 7, 8, 8, 9, 7, 8, 8, 9, 8, 9, 9, 10, 7, 8, 8, 9, 8, 9, 9, 10, 8, 9, 9, 10, 9, 10, 10, 11, 4, 5, 5, 6, 5, 6, 6, 7, 5, 6, 6, 7, 6, 7, 7, 8, 5, 6, 6, 7, 6, 7, 7, 8, 6, 7, 7, 8, 7, 8, 8, 9, 5, 6, 6, 7, 6, 7, 7, 8, 6, 7, 7, 8, 7, 8, 8, 9, 6, 7, 7, 8, 7, 8, 8, 9, 7, 8, 8, 9, 8, 9, 9, 10, 5, 6, 6, 7, 6, 7, 7, 8, 6, 7, 7, 8, 7, 8, 8, 9, 6, 7, 7, 8, 7, 8, 8, 9, 7, 8, 8, 9, 8, 9, 9, 10, 6, 7, 7, 8, 7, 8, 8, 9, 7, 8, 8, 9, 8, 9, 9, 10, 7, 8, 8, 9, 8, 9, 9, 10, 8, 9, 9, 10, 9, 10, 10, 11, 5, 6, 6, 7, 6, 7, 7, 8, 6, 7, 7, 8, 7, 8, 8, 9, 6, 7, 7, 8, 7, 8, 8, 9, 7, 8, 8, 9, 8, 9, 9, 10, 6, 7, 7, 8, 7, 8, 8, 9, 7, 8, 8, 9, 8, 9, 9, 10, 7, 8, 8, 9, 8, 9, 9, 10, 8, 9, 9, 10, 9, 10, 10, 11, 6, 7, 7, 8, 7, 8, 8, 9, 7, 8, 8, 9, 8, 9, 9, 10, 7, 8, 8, 9, 8, 9, 9, 10, 8, 9, 9, 10, 9, 10, 10, 11, 7, 8, 8, 9, 8, 9, 9, 10, 8, 9, 9, 10, 9, 10, 10, 11, 8, 9, 9, 10, 9, 10, 10, 11, 9, 10, 10, 11, 10, 11, 11, 12, 4, 5, 5, 6, 5, 6, 6, 7, 5, 6, 6, 7, 6, 7, 7, 8, 5, 6, 6, 7, 6, 7, 7, 8, 6, 7, 7, 8, 7, 8, 8, 9, 5, 6, 6, 7, 6, 7, 7, 8, 6, 7, 7, 8, 7, 8, 8, 9, 6, 7, 7, 8, 7, 8, 8, 9, 7, 8, 8, 9, 8, 9, 9, 10, 5, 6, 6, 7, 6, 7, 7, 8, 6, 7, 7, 8, 7, 8, 8, 9, 6, 7, 7, 8, 7, 8, 8, 9, 7, 8, 8, 9, 8, 9, 9, 10, 6, 7, 7, 8, 7, 8, 8, 9, 7, 8, 8, 9, 8, 9, 9, 10, 7, 8, 8, 9, 8, 9, 9, 10, 8, 9, 9, 10, 9, 10, 10, 11, 5, 6, 6, 7, 6, 7, 7, 8, 6, 7, 7, 8, 7, 8, 8, 9, 6, 7, 7, 8, 7, 8, 8, 9, 7, 8, 8, 9, 8, 9, 9, 10, 6, 7, 7, 8, 7, 8, 8, 9, 7, 8, 8, 9, 8, 9, 9, 10, 7, 8, 8, 9, 8, 9, 9, 10, 8, 9, 9, 10, 9, 10, 10, 11, 6, 7, 7, 8, 7, 8, 8, 9, 7, 8, 8, 9, 8, 9, 9, 10, 7, 8, 8, 9, 8, 9, 9, 10, 8, 9, 9, 10, 9, 10, 10, 11, 7, 8, 8, 9, 8, 9, 9, 10, 8, 9, 9, 10, 9, 10, 10, 11, 8, 9, 9, 10, 9, 10, 10, 11, 9, 10, 10, 11, 10, 11, 11, 12, 5, 6, 6, 7, 6, 7, 7, 8, 6, 7, 7, 8, 7, 8, 8, 9, 6, 7, 7, 8, 7, 8, 8, 9, 7, 8, 8, 9, 8, 9, 9, 10, 6, 7, 7, 8, 7, 8, 8, 9, 7, 8, 8, 9, 8, 9, 9, 10, 7, 8, 8, 9, 8, 9, 9, 10, 8, 9, 9, 10, 9, 10, 10, 11, 6, 7, 7, 8, 7, 8, 8, 9, 7, 8, 8, 9, 8, 9, 9, 10, 7, 8, 8, 9, 8, 9, 9, 10, 8, 9, 9, 10, 9, 10, 10, 11, 7, 8, 8, 9, 8, 9, 9, 10, 8, 9, 9, 10, 9, 10, 10, 11, 8, 9, 9, 10, 9, 10, 10, 11, 9, 10, 10, 11, 10, 11, 11, 12, 6, 7, 7, 8, 7, 8, 8, 9, 7, 8, 8, 9, 8, 9, 9, 10, 7, 8, 8, 9, 8, 9, 9, 10, 8, 9, 9, 10, 9, 10, 10, 11, 7, 8, 8, 9, 8, 9, 9, 10, 8, 9, 9, 10, 9, 10, 10, 11, 8, 9, 9, 10, 9, 10, 10, 11, 9, 10, 10, 11, 10, 11, 11, 12, 7, 8, 8, 9, 8, 9, 9, 10, 8, 9, 9, 10, 9, 10, 10, 11, 8, 9, 9, 10, 9, 10, 10, 11, 9, 10, 10, 11, 10, 11, 11, 12, 8, 9, 9, 10, 9, 10, 10, 11, 9, 10, 10, 11, 10, 11, 11, 12, 9, 10, 10, 11, 10, 11, 11, 12, 10, 11, 11, 12, 11, 12, 12, 13, 1, 2, 2, 3, 2, 3, 3, 4, 2, 3, 3, 4, 3, 4, 4, 5, 2, 3, 3, 4, 3, 4, 4, 5, 3, 4, 4, 5, 4, 5, 5, 6, 2, 3, 3, 4, 3, 4, 4, 5, 3, 4, 4, 5, 4, 5, 5, 6, 3, 4, 4, 5, 4, 5, 5, 6, 4, 5, 5, 6, 5, 6, 6, 7, 2, 3, 3, 4, 3, 4, 4, 5, 3, 4, 4, 5, 4, 5, 5, 6, 3, 4, 4, 5, 4, 5, 5, 6, 4, 5, 5, 6, 5, 6, 6, 7, 3, 4, 4, 5, 4, 5, 5, 6, 4, 5, 5, 6, 5, 6, 6, 7, 4, 5, 5, 6, 5, 6, 6, 7, 5, 6, 6, 7, 6, 7, 7, 8, 2, 3, 3, 4, 3, 4, 4, 5, 3, 4, 4, 5, 4, 5, 5, 6, 3, 4, 4, 5, 4, 5, 5, 6, 4, 5, 5, 6, 5, 6, 6, 7, 3, 4, 4, 5, 4, 5, 5, 6, 4, 5, 5, 6, 5, 6, 6, 7, 4, 5, 5, 6, 5, 6, 6, 7, 5, 6, 6, 7, 6, 7, 7, 8, 3, 4, 4, 5, 4, 5, 5, 6, 4, 5, 5, 6, 5, 6, 6, 7, 4, 5, 5, 6, 5, 6, 6, 7, 5, 6, 6, 7, 6, 7, 7, 8, 4, 5, 5, 6, 5, 6, 6, 7, 5, 6, 6, 7, 6, 7, 7, 8, 5, 6, 6, 7, 6, 7, 7, 8, 6, 7, 7, 8, 7, 8, 8, 9, 2, 3, 3, 4, 3, 4, 4, 5, 3, 4, 4, 5, 4, 5, 5, 6, 3, 4, 4, 5, 4, 5, 5, 6, 4, 5, 5, 6, 5, 6, 6, 7, 3, 4, 4, 5, 4, 5, 5, 6, 4, 5, 5, 6, 5, 6, 6, 7, 4, 5, 5, 6, 5, 6, 6, 7, 5, 6, 6, 7, 6, 7, 7, 8, 3, 4, 4, 5, 4, 5, 5, 6, 4, 5, 5, 6, 5, 6, 6, 7, 4, 5, 5, 6, 5, 6, 6, 7, 5, 6, 6, 7, 6, 7, 7, 8, 4, 5, 5, 6, 5, 6, 6, 7, 5, 6, 6, 7, 6, 7, 7, 8, 5, 6, 6, 7, 6, 7, 7, 8, 6, 7, 7, 8, 7, 8, 8, 9, 3, 4, 4, 5, 4, 5, 5, 6, 4, 5, 5, 6, 5, 6, 6, 7, 4, 5, 5, 6, 5, 6, 6, 7, 5, 6, 6, 7, 6, 7, 7, 8, 4, 5, 5, 6, 5, 6, 6, 7, 5, 6, 6, 7, 6, 7, 7, 8, 5, 6, 6, 7, 6, 7, 7, 8, 6, 7, 7, 8, 7, 8, 8, 9, 4, 5, 5, 6, 5, 6, 6, 7, 5, 6, 6, 7, 6, 7, 7, 8, 5, 6, 6, 7, 6, 7, 7, 8, 6, 7, 7, 8, 7, 8, 8, 9, 5, 6, 6, 7, 6, 7, 7, 8, 6, 7, 7, 8, 7, 8, 8, 9, 6, 7, 7, 8, 7, 8, 8, 9, 7, 8, 8, 9, 8, 9, 9, 10, 2, 3, 3, 4, 3, 4, 4, 5, 3, 4, 4, 5, 4, 5, 5, 6, 3, 4, 4, 5, 4, 5, 5, 6, 4, 5, 5, 6, 5, 6, 6, 7, 3, 4, 4, 5, 4, 5, 5, 6, 4, 5, 5, 6, 5, 6, 6, 7, 4, 5, 5, 6, 5, 6, 6, 7, 5, 6, 6, 7, 6, 7, 7, 8, 3, 4, 4, 5, 4, 5, 5, 6, 4, 5, 5, 6, 5, 6, 6, 7, 4, 5, 5, 6, 5, 6, 6, 7, 5, 6, 6, 7, 6, 7, 7, 8, 4, 5, 5, 6, 5, 6, 6, 7, 5, 6, 6, 7, 6, 7, 7, 8, 5, 6, 6, 7, 6, 7, 7, 8, 6, 7, 7, 8, 7, 8, 8, 9, 3, 4, 4, 5, 4, 5, 5, 6, 4, 5, 5, 6, 5, 6, 6, 7, 4, 5, 5, 6, 5, 6, 6, 7, 5, 6, 6, 7, 6, 7, 7, 8, 4, 5, 5, 6, 5, 6, 6, 7, 5, 6, 6, 7, 6, 7, 7, 8, 5, 6, 6, 7, 6, 7, 7, 8, 6, 7, 7, 8, 7, 8, 8, 9, 4, 5, 5, 6, 5, 6, 6, 7, 5, 6, 6, 7, 6, 7, 7, 8, 5, 6, 6, 7, 6, 7, 7, 8, 6, 7, 7, 8, 7, 8, 8, 9, 5, 6, 6, 7, 6, 7, 7, 8, 6, 7, 7, 8, 7, 8, 8, 9, 6, 7, 7, 8, 7, 8, 8, 9, 7, 8, 8, 9, 8, 9, 9, 10, 3, 4, 4, 5, 4, 5, 5, 6, 4, 5, 5, 6, 5, 6, 6, 7, 4, 5, 5, 6, 5, 6, 6, 7, 5, 6, 6, 7, 6, 7, 7, 8, 4, 5, 5, 6, 5, 6, 6, 7, 5, 6, 6, 7, 6, 7, 7, 8, 5, 6, 6, 7, 6, 7, 7, 8, 6, 7, 7, 8, 7, 8, 8, 9, 4, 5, 5, 6, 5, 6, 6, 7, 5, 6, 6, 7, 6, 7, 7, 8, 5, 6, 6, 7, 6, 7, 7, 8, 6, 7, 7, 8, 7, 8, 8, 9, 5, 6, 6, 7, 6, 7, 7, 8, 6, 7, 7, 8, 7, 8, 8, 9, 6, 7, 7, 8, 7, 8, 8, 9, 7, 8, 8, 9, 8, 9, 9, 10, 4, 5, 5, 6, 5, 6, 6, 7, 5, 6, 6, 7, 6, 7, 7, 8, 5, 6, 6, 7, 6, 7, 7, 8, 6, 7, 7, 8, 7, 8, 8, 9, 5, 6, 6, 7, 6, 7, 7, 8, 6, 7, 7, 8, 7, 8, 8, 9, 6, 7, 7, 8, 7, 8, 8, 9, 7, 8, 8, 9, 8, 9, 9, 10, 5, 6, 6, 7, 6, 7, 7, 8, 6, 7, 7, 8, 7, 8, 8, 9, 6, 7, 7, 8, 7, 8, 8, 9, 7, 8, 8, 9, 8, 9, 9, 10, 6, 7, 7, 8, 7, 8, 8, 9, 7, 8, 8, 9, 8, 9, 9, 10, 7, 8, 8, 9, 8, 9, 9, 10, 8, 9, 9, 10, 9, 10, 10, 11, 2, 3, 3, 4, 3, 4, 4, 5, 3, 4, 4, 5, 4, 5, 5, 6, 3, 4, 4, 5, 4, 5, 5, 6, 4, 5, 5, 6, 5, 6, 6, 7, 3, 4, 4, 5, 4, 5, 5, 6, 4, 5, 5, 6, 5, 6, 6, 7, 4, 5, 5, 6, 5, 6, 6, 7, 5, 6, 6, 7, 6, 7, 7, 8, 3, 4, 4, 5, 4, 5, 5, 6, 4, 5, 5, 6, 5, 6, 6, 7, 4, 5, 5, 6, 5, 6, 6, 7, 5, 6, 6, 7, 6, 7, 7, 8, 4, 5, 5, 6, 5, 6, 6, 7, 5, 6, 6, 7, 6, 7, 7, 8, 5, 6, 6, 7, 6, 7, 7, 8, 6, 7, 7, 8, 7, 8, 8, 9, 3, 4, 4, 5, 4, 5, 5, 6, 4, 5, 5, 6, 5, 6, 6, 7, 4, 5, 5, 6, 5, 6, 6, 7, 5, 6, 6, 7, 6, 7, 7, 8, 4, 5, 5, 6, 5, 6, 6, 7, 5, 6, 6, 7, 6, 7, 7, 8, 5, 6, 6, 7, 6, 7, 7, 8, 6, 7, 7, 8, 7, 8, 8, 9, 4, 5, 5, 6, 5, 6, 6, 7, 5, 6, 6, 7, 6, 7, 7, 8, 5, 6, 6, 7, 6, 7, 7, 8, 6, 7, 7, 8, 7, 8, 8, 9, 5, 6, 6, 7, 6, 7, 7, 8, 6, 7, 7, 8, 7, 8, 8, 9, 6, 7, 7, 8, 7, 8, 8, 9, 7, 8, 8, 9, 8, 9, 9, 10, 3, 4, 4, 5, 4, 5, 5, 6, 4, 5, 5, 6, 5, 6, 6, 7, 4, 5, 5, 6, 5, 6, 6, 7, 5, 6, 6, 7, 6, 7, 7, 8, 4, 5, 5, 6, 5, 6, 6, 7, 5, 6, 6, 7, 6, 7, 7, 8, 5, 6, 6, 7, 6, 7, 7, 8, 6, 7, 7, 8, 7, 8, 8, 9, 4, 5, 5, 6, 5, 6, 6, 7, 5, 6, 6, 7, 6, 7, 7, 8, 5, 6, 6, 7, 6, 7, 7, 8, 6, 7, 7, 8, 7, 8, 8, 9, 5, 6, 6, 7, 6, 7, 7, 8, 6, 7, 7, 8, 7, 8, 8, 9, 6, 7, 7, 8, 7, 8, 8, 9, 7, 8, 8, 9, 8, 9, 9, 10, 4, 5, 5, 6, 5, 6, 6, 7, 5, 6, 6, 7, 6, 7, 7, 8, 5, 6, 6, 7, 6, 7, 7, 8, 6, 7, 7, 8, 7, 8, 8, 9, 5, 6, 6, 7, 6, 7, 7, 8, 6, 7, 7, 8, 7, 8, 8, 9, 6, 7, 7, 8, 7, 8, 8, 9, 7, 8, 8, 9, 8, 9, 9, 10, 5, 6, 6, 7, 6, 7, 7, 8, 6, 7, 7, 8, 7, 8, 8, 9, 6, 7, 7, 8, 7, 8, 8, 9, 7, 8, 8, 9, 8, 9, 9, 10, 6, 7, 7, 8, 7, 8, 8, 9, 7, 8, 8, 9, 8, 9, 9, 10, 7, 8, 8, 9, 8, 9, 9, 10, 8, 9, 9, 10, 9, 10, 10, 11, 3, 4, 4, 5, 4, 5, 5, 6, 4, 5, 5, 6, 5, 6, 6, 7, 4, 5, 5, 6, 5, 6, 6, 7, 5, 6, 6, 7, 6, 7, 7, 8, 4, 5, 5, 6, 5, 6, 6, 7, 5, 6, 6, 7, 6, 7, 7, 8, 5, 6, 6, 7, 6, 7, 7, 8, 6, 7, 7, 8, 7, 8, 8, 9, 4, 5, 5, 6, 5, 6, 6, 7, 5, 6, 6, 7, 6, 7, 7, 8, 5, 6, 6, 7, 6, 7, 7, 8, 6, 7, 7, 8, 7, 8, 8, 9, 5, 6, 6, 7, 6, 7, 7, 8, 6, 7, 7, 8, 7, 8, 8, 9, 6, 7, 7, 8, 7, 8, 8, 9, 7, 8, 8, 9, 8, 9, 9, 10, 4, 5, 5, 6, 5, 6, 6, 7, 5, 6, 6, 7, 6, 7, 7, 8, 5, 6, 6, 7, 6, 7, 7, 8, 6, 7, 7, 8, 7, 8, 8, 9, 5, 6, 6, 7, 6, 7, 7, 8, 6, 7, 7, 8, 7, 8, 8, 9, 6, 7, 7, 8, 7, 8, 8, 9, 7, 8, 8, 9, 8, 9, 9, 10, 5, 6, 6, 7, 6, 7, 7, 8, 6, 7, 7, 8, 7, 8, 8, 9, 6, 7, 7, 8, 7, 8, 8, 9, 7, 8, 8, 9, 8, 9, 9, 10, 6, 7, 7, 8, 7, 8, 8, 9, 7, 8, 8, 9, 8, 9, 9, 10, 7, 8, 8, 9, 8, 9, 9, 10, 8, 9, 9, 10, 9, 10, 10, 11, 4, 5, 5, 6, 5, 6, 6, 7, 5, 6, 6, 7, 6, 7, 7, 8, 5, 6, 6, 7, 6, 7, 7, 8, 6, 7, 7, 8, 7, 8, 8, 9, 5, 6, 6, 7, 6, 7, 7, 8, 6, 7, 7, 8, 7, 8, 8, 9, 6, 7, 7, 8, 7, 8, 8, 9, 7, 8, 8, 9, 8, 9, 9, 10, 5, 6, 6, 7, 6, 7, 7, 8, 6, 7, 7, 8, 7, 8, 8, 9, 6, 7, 7, 8, 7, 8, 8, 9, 7, 8, 8, 9, 8, 9, 9, 10, 6, 7, 7, 8, 7, 8, 8, 9, 7, 8, 8, 9, 8, 9, 9, 10, 7, 8, 8, 9, 8, 9, 9, 10, 8, 9, 9, 10, 9, 10, 10, 11, 5, 6, 6, 7, 6, 7, 7, 8, 6, 7, 7, 8, 7, 8, 8, 9, 6, 7, 7, 8, 7, 8, 8, 9, 7, 8, 8, 9, 8, 9, 9, 10, 6, 7, 7, 8, 7, 8, 8, 9, 7, 8, 8, 9, 8, 9, 9, 10, 7, 8, 8, 9, 8, 9, 9, 10, 8, 9, 9, 10, 9, 10, 10, 11, 6, 7, 7, 8, 7, 8, 8, 9, 7, 8, 8, 9, 8, 9, 9, 10, 7, 8, 8, 9, 8, 9, 9, 10, 8, 9, 9, 10, 9, 10, 10, 11, 7, 8, 8, 9, 8, 9, 9, 10, 8, 9, 9, 10, 9, 10, 10, 11, 8, 9, 9, 10, 9, 10, 10, 11, 9, 10, 10, 11, 10, 11, 11, 12, 2, 3, 3, 4, 3, 4, 4, 5, 3, 4, 4, 5, 4, 5, 5, 6, 3, 4, 4, 5, 4, 5, 5, 6, 4, 5, 5, 6, 5, 6, 6, 7, 3, 4, 4, 5, 4, 5, 5, 6, 4, 5, 5, 6, 5, 6, 6, 7, 4, 5, 5, 6, 5, 6, 6, 7, 5, 6, 6, 7, 6, 7, 7, 8, 3, 4, 4, 5, 4, 5, 5, 6, 4, 5, 5, 6, 5, 6, 6, 7, 4, 5, 5, 6, 5, 6, 6, 7, 5, 6, 6, 7, 6, 7, 7, 8, 4, 5, 5, 6, 5, 6, 6, 7, 5, 6, 6, 7, 6, 7, 7, 8, 5, 6, 6, 7, 6, 7, 7, 8, 6, 7, 7, 8, 7, 8, 8, 9, 3, 4, 4, 5, 4, 5, 5, 6, 4, 5, 5, 6, 5, 6, 6, 7, 4, 5, 5, 6, 5, 6, 6, 7, 5, 6, 6, 7, 6, 7, 7, 8, 4, 5, 5, 6, 5, 6, 6, 7, 5, 6, 6, 7, 6, 7, 7, 8, 5, 6, 6, 7, 6, 7, 7, 8, 6, 7, 7, 8, 7, 8, 8, 9, 4, 5, 5, 6, 5, 6, 6, 7, 5, 6, 6, 7, 6, 7, 7, 8, 5, 6, 6, 7, 6, 7, 7, 8, 6, 7, 7, 8, 7, 8, 8, 9, 5, 6, 6, 7, 6, 7, 7, 8, 6, 7, 7, 8, 7, 8, 8, 9, 6, 7, 7, 8, 7, 8, 8, 9, 7, 8, 8, 9, 8, 9, 9, 10, 3, 4, 4, 5, 4, 5, 5, 6, 4, 5, 5, 6, 5, 6, 6, 7, 4, 5, 5, 6, 5, 6, 6, 7, 5, 6, 6, 7, 6, 7, 7, 8, 4, 5, 5, 6, 5, 6, 6, 7, 5, 6, 6, 7, 6, 7, 7, 8, 5, 6, 6, 7, 6, 7, 7, 8, 6, 7, 7, 8, 7, 8, 8, 9, 4, 5, 5, 6, 5, 6, 6, 7, 5, 6, 6, 7, 6, 7, 7, 8, 5, 6, 6, 7, 6, 7, 7, 8, 6, 7, 7, 8, 7, 8, 8, 9, 5, 6, 6, 7, 6, 7, 7, 8, 6, 7, 7, 8, 7, 8, 8, 9, 6, 7, 7, 8, 7, 8, 8, 9, 7, 8, 8, 9, 8, 9, 9, 10, 4, 5, 5, 6, 5, 6, 6, 7, 5, 6, 6, 7, 6, 7, 7, 8, 5, 6, 6, 7, 6, 7, 7, 8, 6, 7, 7, 8, 7, 8, 8, 9, 5, 6, 6, 7, 6, 7, 7, 8, 6, 7, 7, 8, 7, 8, 8, 9, 6, 7, 7, 8, 7, 8, 8, 9, 7, 8, 8, 9, 8, 9, 9, 10, 5, 6, 6, 7, 6, 7, 7, 8, 6, 7, 7, 8, 7, 8, 8, 9, 6, 7, 7, 8, 7, 8, 8, 9, 7, 8, 8, 9, 8, 9, 9, 10, 6, 7, 7, 8, 7, 8, 8, 9, 7, 8, 8, 9, 8, 9, 9, 10, 7, 8, 8, 9, 8, 9, 9, 10, 8, 9, 9, 10, 9, 10, 10, 11, 3, 4, 4, 5, 4, 5, 5, 6, 4, 5, 5, 6, 5, 6, 6, 7, 4, 5, 5, 6, 5, 6, 6, 7, 5, 6, 6, 7, 6, 7, 7, 8, 4, 5, 5, 6, 5, 6, 6, 7, 5, 6, 6, 7, 6, 7, 7, 8, 5, 6, 6, 7, 6, 7, 7, 8, 6, 7, 7, 8, 7, 8, 8, 9, 4, 5, 5, 6, 5, 6, 6, 7, 5, 6, 6, 7, 6, 7, 7, 8, 5, 6, 6, 7, 6, 7, 7, 8, 6, 7, 7, 8, 7, 8, 8, 9, 5, 6, 6, 7, 6, 7, 7, 8, 6, 7, 7, 8, 7, 8, 8, 9, 6, 7, 7, 8, 7, 8, 8, 9, 7, 8, 8, 9, 8, 9, 9, 10, 4, 5, 5, 6, 5, 6, 6, 7, 5, 6, 6, 7, 6, 7, 7, 8, 5, 6, 6, 7, 6, 7, 7, 8, 6, 7, 7, 8, 7, 8, 8, 9, 5, 6, 6, 7, 6, 7, 7, 8, 6, 7, 7, 8, 7, 8, 8, 9, 6, 7, 7, 8, 7, 8, 8, 9, 7, 8, 8, 9, 8, 9, 9, 10, 5, 6, 6, 7, 6, 7, 7, 8, 6, 7, 7, 8, 7, 8, 8, 9, 6, 7, 7, 8, 7, 8, 8, 9, 7, 8, 8, 9, 8, 9, 9, 10, 6, 7, 7, 8, 7, 8, 8, 9, 7, 8, 8, 9, 8, 9, 9, 10, 7, 8, 8, 9, 8, 9, 9, 10, 8, 9, 9, 10, 9, 10, 10, 11, 4, 5, 5, 6, 5, 6, 6, 7, 5, 6, 6, 7, 6, 7, 7, 8, 5, 6, 6, 7, 6, 7, 7, 8, 6, 7, 7, 8, 7, 8, 8, 9, 5, 6, 6, 7, 6, 7, 7, 8, 6, 7, 7, 8, 7, 8, 8, 9, 6, 7, 7, 8, 7, 8, 8, 9, 7, 8, 8, 9, 8, 9, 9, 10, 5, 6, 6, 7, 6, 7, 7, 8, 6, 7, 7, 8, 7, 8, 8, 9, 6, 7, 7, 8, 7, 8, 8, 9, 7, 8, 8, 9, 8, 9, 9, 10, 6, 7, 7, 8, 7, 8, 8, 9, 7, 8, 8, 9, 8, 9, 9, 10, 7, 8, 8, 9, 8, 9, 9, 10, 8, 9, 9, 10, 9, 10, 10, 11, 5, 6, 6, 7, 6, 7, 7, 8, 6, 7, 7, 8, 7, 8, 8, 9, 6, 7, 7, 8, 7, 8, 8, 9, 7, 8, 8, 9, 8, 9, 9, 10, 6, 7, 7, 8, 7, 8, 8, 9, 7, 8, 8, 9, 8, 9, 9, 10, 7, 8, 8, 9, 8, 9, 9, 10, 8, 9, 9, 10, 9, 10, 10, 11, 6, 7, 7, 8, 7, 8, 8, 9, 7, 8, 8, 9, 8, 9, 9, 10, 7, 8, 8, 9, 8, 9, 9, 10, 8, 9, 9, 10, 9, 10, 10, 11, 7, 8, 8, 9, 8, 9, 9, 10, 8, 9, 9, 10, 9, 10, 10, 11, 8, 9, 9, 10, 9, 10, 10, 11, 9, 10, 10, 11, 10, 11, 11, 12, 3, 4, 4, 5, 4, 5, 5, 6, 4, 5, 5, 6, 5, 6, 6, 7, 4, 5, 5, 6, 5, 6, 6, 7, 5, 6, 6, 7, 6, 7, 7, 8, 4, 5, 5, 6, 5, 6, 6, 7, 5, 6, 6, 7, 6, 7, 7, 8, 5, 6, 6, 7, 6, 7, 7, 8, 6, 7, 7, 8, 7, 8, 8, 9, 4, 5, 5, 6, 5, 6, 6, 7, 5, 6, 6, 7, 6, 7, 7, 8, 5, 6, 6, 7, 6, 7, 7, 8, 6, 7, 7, 8, 7, 8, 8, 9, 5, 6, 6, 7, 6, 7, 7, 8, 6, 7, 7, 8, 7, 8, 8, 9, 6, 7, 7, 8, 7, 8, 8, 9, 7, 8, 8, 9, 8, 9, 9, 10, 4, 5, 5, 6, 5, 6, 6, 7, 5, 6, 6, 7, 6, 7, 7, 8, 5, 6, 6, 7, 6, 7, 7, 8, 6, 7, 7, 8, 7, 8, 8, 9, 5, 6, 6, 7, 6, 7, 7, 8, 6, 7, 7, 8, 7, 8, 8, 9, 6, 7, 7, 8, 7, 8, 8, 9, 7, 8, 8, 9, 8, 9, 9, 10, 5, 6, 6, 7, 6, 7, 7, 8, 6, 7, 7, 8, 7, 8, 8, 9, 6, 7, 7, 8, 7, 8, 8, 9, 7, 8, 8, 9, 8, 9, 9, 10, 6, 7, 7, 8, 7, 8, 8, 9, 7, 8, 8, 9, 8, 9, 9, 10, 7, 8, 8, 9, 8, 9, 9, 10, 8, 9, 9, 10, 9, 10, 10, 11, 4, 5, 5, 6, 5, 6, 6, 7, 5, 6, 6, 7, 6, 7, 7, 8, 5, 6, 6, 7, 6, 7, 7, 8, 6, 7, 7, 8, 7, 8, 8, 9, 5, 6, 6, 7, 6, 7, 7, 8, 6, 7, 7, 8, 7, 8, 8, 9, 6, 7, 7, 8, 7, 8, 8, 9, 7, 8, 8, 9, 8, 9, 9, 10, 5, 6, 6, 7, 6, 7, 7, 8, 6, 7, 7, 8, 7, 8, 8, 9, 6, 7, 7, 8, 7, 8, 8, 9, 7, 8, 8, 9, 8, 9, 9, 10, 6, 7, 7, 8, 7, 8, 8, 9, 7, 8, 8, 9, 8, 9, 9, 10, 7, 8, 8, 9, 8, 9, 9, 10, 8, 9, 9, 10, 9, 10, 10, 11, 5, 6, 6, 7, 6, 7, 7, 8, 6, 7, 7, 8, 7, 8, 8, 9, 6, 7, 7, 8, 7, 8, 8, 9, 7, 8, 8, 9, 8, 9, 9, 10, 6, 7, 7, 8, 7, 8, 8, 9, 7, 8, 8, 9, 8, 9, 9, 10, 7, 8, 8, 9, 8, 9, 9, 10, 8, 9, 9, 10, 9, 10, 10, 11, 6, 7, 7, 8, 7, 8, 8, 9, 7, 8, 8, 9, 8, 9, 9, 10, 7, 8, 8, 9, 8, 9, 9, 10, 8, 9, 9, 10, 9, 10, 10, 11, 7, 8, 8, 9, 8, 9, 9, 10, 8, 9, 9, 10, 9, 10, 10, 11, 8, 9, 9, 10, 9, 10, 10, 11, 9, 10, 10, 11, 10, 11, 11, 12, 4, 5, 5, 6, 5, 6, 6, 7, 5, 6, 6, 7, 6, 7, 7, 8, 5, 6, 6, 7, 6, 7, 7, 8, 6, 7, 7, 8, 7, 8, 8, 9, 5, 6, 6, 7, 6, 7, 7, 8, 6, 7, 7, 8, 7, 8, 8, 9, 6, 7, 7, 8, 7, 8, 8, 9, 7, 8, 8, 9, 8, 9, 9, 10, 5, 6, 6, 7, 6, 7, 7, 8, 6, 7, 7, 8, 7, 8, 8, 9, 6, 7, 7, 8, 7, 8, 8, 9, 7, 8, 8, 9, 8, 9, 9, 10, 6, 7, 7, 8, 7, 8, 8, 9, 7, 8, 8, 9, 8, 9, 9, 10, 7, 8, 8, 9, 8, 9, 9, 10, 8, 9, 9, 10, 9, 10, 10, 11, 5, 6, 6, 7, 6, 7, 7, 8, 6, 7, 7, 8, 7, 8, 8, 9, 6, 7, 7, 8, 7, 8, 8, 9, 7, 8, 8, 9, 8, 9, 9, 10, 6, 7, 7, 8, 7, 8, 8, 9, 7, 8, 8, 9, 8, 9, 9, 10, 7, 8, 8, 9, 8, 9, 9, 10, 8, 9, 9, 10, 9, 10, 10, 11, 6, 7, 7, 8, 7, 8, 8, 9, 7, 8, 8, 9, 8, 9, 9, 10, 7, 8, 8, 9, 8, 9, 9, 10, 8, 9, 9, 10, 9, 10, 10, 11, 7, 8, 8, 9, 8, 9, 9, 10, 8, 9, 9, 10, 9, 10, 10, 11, 8, 9, 9, 10, 9, 10, 10, 11, 9, 10, 10, 11, 10, 11, 11, 12, 5, 6, 6, 7, 6, 7, 7, 8, 6, 7, 7, 8, 7, 8, 8, 9, 6, 7, 7, 8, 7, 8, 8, 9, 7, 8, 8, 9, 8, 9, 9, 10, 6, 7, 7, 8, 7, 8, 8, 9, 7, 8, 8, 9, 8, 9, 9, 10, 7, 8, 8, 9, 8, 9, 9, 10, 8, 9, 9, 10, 9, 10, 10, 11, 6, 7, 7, 8, 7, 8, 8, 9, 7, 8, 8, 9, 8, 9, 9, 10, 7, 8, 8, 9, 8, 9, 9, 10, 8, 9, 9, 10, 9, 10, 10, 11, 7, 8, 8, 9, 8, 9, 9, 10, 8, 9, 9, 10, 9, 10, 10, 11, 8, 9, 9, 10, 9, 10, 10, 11, 9, 10, 10, 11, 10, 11, 11, 12, 6, 7, 7, 8, 7, 8, 8, 9, 7, 8, 8, 9, 8, 9, 9, 10, 7, 8, 8, 9, 8, 9, 9, 10, 8, 9, 9, 10, 9, 10, 10, 11, 7, 8, 8, 9, 8, 9, 9, 10, 8, 9, 9, 10, 9, 10, 10, 11, 8, 9, 9, 10, 9, 10, 10, 11, 9, 10, 10, 11, 10, 11, 11, 12, 7, 8, 8, 9, 8, 9, 9, 10, 8, 9, 9, 10, 9, 10, 10, 11, 8, 9, 9, 10, 9, 10, 10, 11, 9, 10, 10, 11, 10, 11, 11, 12, 8, 9, 9, 10, 9, 10, 10, 11, 9, 10, 10, 11, 10, 11, 11, 12, 9, 10, 10, 11, 10, 11, 11, 12, 10, 11, 11, 12, 11, 12, 12, 13, 2, 3, 3, 4, 3, 4, 4, 5, 3, 4, 4, 5, 4, 5, 5, 6, 3, 4, 4, 5, 4, 5, 5, 6, 4, 5, 5, 6, 5, 6, 6, 7, 3, 4, 4, 5, 4, 5, 5, 6, 4, 5, 5, 6, 5, 6, 6, 7, 4, 5, 5, 6, 5, 6, 6, 7, 5, 6, 6, 7, 6, 7, 7, 8, 3, 4, 4, 5, 4, 5, 5, 6, 4, 5, 5, 6, 5, 6, 6, 7, 4, 5, 5, 6, 5, 6, 6, 7, 5, 6, 6, 7, 6, 7, 7, 8, 4, 5, 5, 6, 5, 6, 6, 7, 5, 6, 6, 7, 6, 7, 7, 8, 5, 6, 6, 7, 6, 7, 7, 8, 6, 7, 7, 8, 7, 8, 8, 9, 3, 4, 4, 5, 4, 5, 5, 6, 4, 5, 5, 6, 5, 6, 6, 7, 4, 5, 5, 6, 5, 6, 6, 7, 5, 6, 6, 7, 6, 7, 7, 8, 4, 5, 5, 6, 5, 6, 6, 7, 5, 6, 6, 7, 6, 7, 7, 8, 5, 6, 6, 7, 6, 7, 7, 8, 6, 7, 7, 8, 7, 8, 8, 9, 4, 5, 5, 6, 5, 6, 6, 7, 5, 6, 6, 7, 6, 7, 7, 8, 5, 6, 6, 7, 6, 7, 7, 8, 6, 7, 7, 8, 7, 8, 8, 9, 5, 6, 6, 7, 6, 7, 7, 8, 6, 7, 7, 8, 7, 8, 8, 9, 6, 7, 7, 8, 7, 8, 8, 9, 7, 8, 8, 9, 8, 9, 9, 10, 3, 4, 4, 5, 4, 5, 5, 6, 4, 5, 5, 6, 5, 6, 6, 7, 4, 5, 5, 6, 5, 6, 6, 7, 5, 6, 6, 7, 6, 7, 7, 8, 4, 5, 5, 6, 5, 6, 6, 7, 5, 6, 6, 7, 6, 7, 7, 8, 5, 6, 6, 7, 6, 7, 7, 8, 6, 7, 7, 8, 7, 8, 8, 9, 4, 5, 5, 6, 5, 6, 6, 7, 5, 6, 6, 7, 6, 7, 7, 8, 5, 6, 6, 7, 6, 7, 7, 8, 6, 7, 7, 8, 7, 8, 8, 9, 5, 6, 6, 7, 6, 7, 7, 8, 6, 7, 7, 8, 7, 8, 8, 9, 6, 7, 7, 8, 7, 8, 8, 9, 7, 8, 8, 9, 8, 9, 9, 10, 4, 5, 5, 6, 5, 6, 6, 7, 5, 6, 6, 7, 6, 7, 7, 8, 5, 6, 6, 7, 6, 7, 7, 8, 6, 7, 7, 8, 7, 8, 8, 9, 5, 6, 6, 7, 6, 7, 7, 8, 6, 7, 7, 8, 7, 8, 8, 9, 6, 7, 7, 8, 7, 8, 8, 9, 7, 8, 8, 9, 8, 9, 9, 10, 5, 6, 6, 7, 6, 7, 7, 8, 6, 7, 7, 8, 7, 8, 8, 9, 6, 7, 7, 8, 7, 8, 8, 9, 7, 8, 8, 9, 8, 9, 9, 10, 6, 7, 7, 8, 7, 8, 8, 9, 7, 8, 8, 9, 8, 9, 9, 10, 7, 8, 8, 9, 8, 9, 9, 10, 8, 9, 9, 10, 9, 10, 10, 11, 3, 4, 4, 5, 4, 5, 5, 6, 4, 5, 5, 6, 5, 6, 6, 7, 4, 5, 5, 6, 5, 6, 6, 7, 5, 6, 6, 7, 6, 7, 7, 8, 4, 5, 5, 6, 5, 6, 6, 7, 5, 6, 6, 7, 6, 7, 7, 8, 5, 6, 6, 7, 6, 7, 7, 8, 6, 7, 7, 8, 7, 8, 8, 9, 4, 5, 5, 6, 5, 6, 6, 7, 5, 6, 6, 7, 6, 7, 7, 8, 5, 6, 6, 7, 6, 7, 7, 8, 6, 7, 7, 8, 7, 8, 8, 9, 5, 6, 6, 7, 6, 7, 7, 8, 6, 7, 7, 8, 7, 8, 8, 9, 6, 7, 7, 8, 7, 8, 8, 9, 7, 8, 8, 9, 8, 9, 9, 10, 4, 5, 5, 6, 5, 6, 6, 7, 5, 6, 6, 7, 6, 7, 7, 8, 5, 6, 6, 7, 6, 7, 7, 8, 6, 7, 7, 8, 7, 8, 8, 9, 5, 6, 6, 7, 6, 7, 7, 8, 6, 7, 7, 8, 7, 8, 8, 9, 6, 7, 7, 8, 7, 8, 8, 9, 7, 8, 8, 9, 8, 9, 9, 10, 5, 6, 6, 7, 6, 7, 7, 8, 6, 7, 7, 8, 7, 8, 8, 9, 6, 7, 7, 8, 7, 8, 8, 9, 7, 8, 8, 9, 8, 9, 9, 10, 6, 7, 7, 8, 7, 8, 8, 9, 7, 8, 8, 9, 8, 9, 9, 10, 7, 8, 8, 9, 8, 9, 9, 10, 8, 9, 9, 10, 9, 10, 10, 11, 4, 5, 5, 6, 5, 6, 6, 7, 5, 6, 6, 7, 6, 7, 7, 8, 5, 6, 6, 7, 6, 7, 7, 8, 6, 7, 7, 8, 7, 8, 8, 9, 5, 6, 6, 7, 6, 7, 7, 8, 6, 7, 7, 8, 7, 8, 8, 9, 6, 7, 7, 8, 7, 8, 8, 9, 7, 8, 8, 9, 8, 9, 9, 10, 5, 6, 6, 7, 6, 7, 7, 8, 6, 7, 7, 8, 7, 8, 8, 9, 6, 7, 7, 8, 7, 8, 8, 9, 7, 8, 8, 9, 8, 9, 9, 10, 6, 7, 7, 8, 7, 8, 8, 9, 7, 8, 8, 9, 8, 9, 9, 10, 7, 8, 8, 9, 8, 9, 9, 10, 8, 9, 9, 10, 9, 10, 10, 11, 5, 6, 6, 7, 6, 7, 7, 8, 6, 7, 7, 8, 7, 8, 8, 9, 6, 7, 7, 8, 7, 8, 8, 9, 7, 8, 8, 9, 8, 9, 9, 10, 6, 7, 7, 8, 7, 8, 8, 9, 7, 8, 8, 9, 8, 9, 9, 10, 7, 8, 8, 9, 8, 9, 9, 10, 8, 9, 9, 10, 9, 10, 10, 11, 6, 7, 7, 8, 7, 8, 8, 9, 7, 8, 8, 9, 8, 9, 9, 10, 7, 8, 8, 9, 8, 9, 9, 10, 8, 9, 9, 10, 9, 10, 10, 11, 7, 8, 8, 9, 8, 9, 9, 10, 8, 9, 9, 10, 9, 10, 10, 11, 8, 9, 9, 10, 9, 10, 10, 11, 9, 10, 10, 11, 10, 11, 11, 12, 3, 4, 4, 5, 4, 5, 5, 6, 4, 5, 5, 6, 5, 6, 6, 7, 4, 5, 5, 6, 5, 6, 6, 7, 5, 6, 6, 7, 6, 7, 7, 8, 4, 5, 5, 6, 5, 6, 6, 7, 5, 6, 6, 7, 6, 7, 7, 8, 5, 6, 6, 7, 6, 7, 7, 8, 6, 7, 7, 8, 7, 8, 8, 9, 4, 5, 5, 6, 5, 6, 6, 7, 5, 6, 6, 7, 6, 7, 7, 8, 5, 6, 6, 7, 6, 7, 7, 8, 6, 7, 7, 8, 7, 8, 8, 9, 5, 6, 6, 7, 6, 7, 7, 8, 6, 7, 7, 8, 7, 8, 8, 9, 6, 7, 7, 8, 7, 8, 8, 9, 7, 8, 8, 9, 8, 9, 9, 10, 4, 5, 5, 6, 5, 6, 6, 7, 5, 6, 6, 7, 6, 7, 7, 8, 5, 6, 6, 7, 6, 7, 7, 8, 6, 7, 7, 8, 7, 8, 8, 9, 5, 6, 6, 7, 6, 7, 7, 8, 6, 7, 7, 8, 7, 8, 8, 9, 6, 7, 7, 8, 7, 8, 8, 9, 7, 8, 8, 9, 8, 9, 9, 10, 5, 6, 6, 7, 6, 7, 7, 8, 6, 7, 7, 8, 7, 8, 8, 9, 6, 7, 7, 8, 7, 8, 8, 9, 7, 8, 8, 9, 8, 9, 9, 10, 6, 7, 7, 8, 7, 8, 8, 9, 7, 8, 8, 9, 8, 9, 9, 10, 7, 8, 8, 9, 8, 9, 9, 10, 8, 9, 9, 10, 9, 10, 10, 11, 4, 5, 5, 6, 5, 6, 6, 7, 5, 6, 6, 7, 6, 7, 7, 8, 5, 6, 6, 7, 6, 7, 7, 8, 6, 7, 7, 8, 7, 8, 8, 9, 5, 6, 6, 7, 6, 7, 7, 8, 6, 7, 7, 8, 7, 8, 8, 9, 6, 7, 7, 8, 7, 8, 8, 9, 7, 8, 8, 9, 8, 9, 9, 10, 5, 6, 6, 7, 6, 7, 7, 8, 6, 7, 7, 8, 7, 8, 8, 9, 6, 7, 7, 8, 7, 8, 8, 9, 7, 8, 8, 9, 8, 9, 9, 10, 6, 7, 7, 8, 7, 8, 8, 9, 7, 8, 8, 9, 8, 9, 9, 10, 7, 8, 8, 9, 8, 9, 9, 10, 8, 9, 9, 10, 9, 10, 10, 11, 5, 6, 6, 7, 6, 7, 7, 8, 6, 7, 7, 8, 7, 8, 8, 9, 6, 7, 7, 8, 7, 8, 8, 9, 7, 8, 8, 9, 8, 9, 9, 10, 6, 7, 7, 8, 7, 8, 8, 9, 7, 8, 8, 9, 8, 9, 9, 10, 7, 8, 8, 9, 8, 9, 9, 10, 8, 9, 9, 10, 9, 10, 10, 11, 6, 7, 7, 8, 7, 8, 8, 9, 7, 8, 8, 9, 8, 9, 9, 10, 7, 8, 8, 9, 8, 9, 9, 10, 8, 9, 9, 10, 9, 10, 10, 11, 7, 8, 8, 9, 8, 9, 9, 10, 8, 9, 9, 10, 9, 10, 10, 11, 8, 9, 9, 10, 9, 10, 10, 11, 9, 10, 10, 11, 10, 11, 11, 12, 4, 5, 5, 6, 5, 6, 6, 7, 5, 6, 6, 7, 6, 7, 7, 8, 5, 6, 6, 7, 6, 7, 7, 8, 6, 7, 7, 8, 7, 8, 8, 9, 5, 6, 6, 7, 6, 7, 7, 8, 6, 7, 7, 8, 7, 8, 8, 9, 6, 7, 7, 8, 7, 8, 8, 9, 7, 8, 8, 9, 8, 9, 9, 10, 5, 6, 6, 7, 6, 7, 7, 8, 6, 7, 7, 8, 7, 8, 8, 9, 6, 7, 7, 8, 7, 8, 8, 9, 7, 8, 8, 9, 8, 9, 9, 10, 6, 7, 7, 8, 7, 8, 8, 9, 7, 8, 8, 9, 8, 9, 9, 10, 7, 8, 8, 9, 8, 9, 9, 10, 8, 9, 9, 10, 9, 10, 10, 11, 5, 6, 6, 7, 6, 7, 7, 8, 6, 7, 7, 8, 7, 8, 8, 9, 6, 7, 7, 8, 7, 8, 8, 9, 7, 8, 8, 9, 8, 9, 9, 10, 6, 7, 7, 8, 7, 8, 8, 9, 7, 8, 8, 9, 8, 9, 9, 10, 7, 8, 8, 9, 8, 9, 9, 10, 8, 9, 9, 10, 9, 10, 10, 11, 6, 7, 7, 8, 7, 8, 8, 9, 7, 8, 8, 9, 8, 9, 9, 10, 7, 8, 8, 9, 8, 9, 9, 10, 8, 9, 9, 10, 9, 10, 10, 11, 7, 8, 8, 9, 8, 9, 9, 10, 8, 9, 9, 10, 9, 10, 10, 11, 8, 9, 9, 10, 9, 10, 10, 11, 9, 10, 10, 11, 10, 11, 11, 12, 5, 6, 6, 7, 6, 7, 7, 8, 6, 7, 7, 8, 7, 8, 8, 9, 6, 7, 7, 8, 7, 8, 8, 9, 7, 8, 8, 9, 8, 9, 9, 10, 6, 7, 7, 8, 7, 8, 8, 9, 7, 8, 8, 9, 8, 9, 9, 10, 7, 8, 8, 9, 8, 9, 9, 10, 8, 9, 9, 10, 9, 10, 10, 11, 6, 7, 7, 8, 7, 8, 8, 9, 7, 8, 8, 9, 8, 9, 9, 10, 7, 8, 8, 9, 8, 9, 9, 10, 8, 9, 9, 10, 9, 10, 10, 11, 7, 8, 8, 9, 8, 9, 9, 10, 8, 9, 9, 10, 9, 10, 10, 11, 8, 9, 9, 10, 9, 10, 10, 11, 9, 10, 10, 11, 10, 11, 11, 12, 6, 7, 7, 8, 7, 8, 8, 9, 7, 8, 8, 9, 8, 9, 9, 10, 7, 8, 8, 9, 8, 9, 9, 10, 8, 9, 9, 10, 9, 10, 10, 11, 7, 8, 8, 9, 8, 9, 9, 10, 8, 9, 9, 10, 9, 10, 10, 11, 8, 9, 9, 10, 9, 10, 10, 11, 9, 10, 10, 11, 10, 11, 11, 12, 7, 8, 8, 9, 8, 9, 9, 10, 8, 9, 9, 10, 9, 10, 10, 11, 8, 9, 9, 10, 9, 10, 10, 11, 9, 10, 10, 11, 10, 11, 11, 12, 8, 9, 9, 10, 9, 10, 10, 11, 9, 10, 10, 11, 10, 11, 11, 12, 9, 10, 10, 11, 10, 11, 11, 12, 10, 11, 11, 12, 11, 12, 12, 13, 3, 4, 4, 5, 4, 5, 5, 6, 4, 5, 5, 6, 5, 6, 6, 7, 4, 5, 5, 6, 5, 6, 6, 7, 5, 6, 6, 7, 6, 7, 7, 8, 4, 5, 5, 6, 5, 6, 6, 7, 5, 6, 6, 7, 6, 7, 7, 8, 5, 6, 6, 7, 6, 7, 7, 8, 6, 7, 7, 8, 7, 8, 8, 9, 4, 5, 5, 6, 5, 6, 6, 7, 5, 6, 6, 7, 6, 7, 7, 8, 5, 6, 6, 7, 6, 7, 7, 8, 6, 7, 7, 8, 7, 8, 8, 9, 5, 6, 6, 7, 6, 7, 7, 8, 6, 7, 7, 8, 7, 8, 8, 9, 6, 7, 7, 8, 7, 8, 8, 9, 7, 8, 8, 9, 8, 9, 9, 10, 4, 5, 5, 6, 5, 6, 6, 7, 5, 6, 6, 7, 6, 7, 7, 8, 5, 6, 6, 7, 6, 7, 7, 8, 6, 7, 7, 8, 7, 8, 8, 9, 5, 6, 6, 7, 6, 7, 7, 8, 6, 7, 7, 8, 7, 8, 8, 9, 6, 7, 7, 8, 7, 8, 8, 9, 7, 8, 8, 9, 8, 9, 9, 10, 5, 6, 6, 7, 6, 7, 7, 8, 6, 7, 7, 8, 7, 8, 8, 9, 6, 7, 7, 8, 7, 8, 8, 9, 7, 8, 8, 9, 8, 9, 9, 10, 6, 7, 7, 8, 7, 8, 8, 9, 7, 8, 8, 9, 8, 9, 9, 10, 7, 8, 8, 9, 8, 9, 9, 10, 8, 9, 9, 10, 9, 10, 10, 11, 4, 5, 5, 6, 5, 6, 6, 7, 5, 6, 6, 7, 6, 7, 7, 8, 5, 6, 6, 7, 6, 7, 7, 8, 6, 7, 7, 8, 7, 8, 8, 9, 5, 6, 6, 7, 6, 7, 7, 8, 6, 7, 7, 8, 7, 8, 8, 9, 6, 7, 7, 8, 7, 8, 8, 9, 7, 8, 8, 9, 8, 9, 9, 10, 5, 6, 6, 7, 6, 7, 7, 8, 6, 7, 7, 8, 7, 8, 8, 9, 6, 7, 7, 8, 7, 8, 8, 9, 7, 8, 8, 9, 8, 9, 9, 10, 6, 7, 7, 8, 7, 8, 8, 9, 7, 8, 8, 9, 8, 9, 9, 10, 7, 8, 8, 9, 8, 9, 9, 10, 8, 9, 9, 10, 9, 10, 10, 11, 5, 6, 6, 7, 6, 7, 7, 8, 6, 7, 7, 8, 7, 8, 8, 9, 6, 7, 7, 8, 7, 8, 8, 9, 7, 8, 8, 9, 8, 9, 9, 10, 6, 7, 7, 8, 7, 8, 8, 9, 7, 8, 8, 9, 8, 9, 9, 10, 7, 8, 8, 9, 8, 9, 9, 10, 8, 9, 9, 10, 9, 10, 10, 11, 6, 7, 7, 8, 7, 8, 8, 9, 7, 8, 8, 9, 8, 9, 9, 10, 7, 8, 8, 9, 8, 9, 9, 10, 8, 9, 9, 10, 9, 10, 10, 11, 7, 8, 8, 9, 8, 9, 9, 10, 8, 9, 9, 10, 9, 10, 10, 11, 8, 9, 9, 10, 9, 10, 10, 11, 9, 10, 10, 11, 10, 11, 11, 12, 4, 5, 5, 6, 5, 6, 6, 7, 5, 6, 6, 7, 6, 7, 7, 8, 5, 6, 6, 7, 6, 7, 7, 8, 6, 7, 7, 8, 7, 8, 8, 9, 5, 6, 6, 7, 6, 7, 7, 8, 6, 7, 7, 8, 7, 8, 8, 9, 6, 7, 7, 8, 7, 8, 8, 9, 7, 8, 8, 9, 8, 9, 9, 10, 5, 6, 6, 7, 6, 7, 7, 8, 6, 7, 7, 8, 7, 8, 8, 9, 6, 7, 7, 8, 7, 8, 8, 9, 7, 8, 8, 9, 8, 9, 9, 10, 6, 7, 7, 8, 7, 8, 8, 9, 7, 8, 8, 9, 8, 9, 9, 10, 7, 8, 8, 9, 8, 9, 9, 10, 8, 9, 9, 10, 9, 10, 10, 11, 5, 6, 6, 7, 6, 7, 7, 8, 6, 7, 7, 8, 7, 8, 8, 9, 6, 7, 7, 8, 7, 8, 8, 9, 7, 8, 8, 9, 8, 9, 9, 10, 6, 7, 7, 8, 7, 8, 8, 9, 7, 8, 8, 9, 8, 9, 9, 10, 7, 8, 8, 9, 8, 9, 9, 10, 8, 9, 9, 10, 9, 10, 10, 11, 6, 7, 7, 8, 7, 8, 8, 9, 7, 8, 8, 9, 8, 9, 9, 10, 7, 8, 8, 9, 8, 9, 9, 10, 8, 9, 9, 10, 9, 10, 10, 11, 7, 8, 8, 9, 8, 9, 9, 10, 8, 9, 9, 10, 9, 10, 10, 11, 8, 9, 9, 10, 9, 10, 10, 11, 9, 10, 10, 11, 10, 11, 11, 12, 5, 6, 6, 7, 6, 7, 7, 8, 6, 7, 7, 8, 7, 8, 8, 9, 6, 7, 7, 8, 7, 8, 8, 9, 7, 8, 8, 9, 8, 9, 9, 10, 6, 7, 7, 8, 7, 8, 8, 9, 7, 8, 8, 9, 8, 9, 9, 10, 7, 8, 8, 9, 8, 9, 9, 10, 8, 9, 9, 10, 9, 10, 10, 11, 6, 7, 7, 8, 7, 8, 8, 9, 7, 8, 8, 9, 8, 9, 9, 10, 7, 8, 8, 9, 8, 9, 9, 10, 8, 9, 9, 10, 9, 10, 10, 11, 7, 8, 8, 9, 8, 9, 9, 10, 8, 9, 9, 10, 9, 10, 10, 11, 8, 9, 9, 10, 9, 10, 10, 11, 9, 10, 10, 11, 10, 11, 11, 12, 6, 7, 7, 8, 7, 8, 8, 9, 7, 8, 8, 9, 8, 9, 9, 10, 7, 8, 8, 9, 8, 9, 9, 10, 8, 9, 9, 10, 9, 10, 10, 11, 7, 8, 8, 9, 8, 9, 9, 10, 8, 9, 9, 10, 9, 10, 10, 11, 8, 9, 9, 10, 9, 10, 10, 11, 9, 10, 10, 11, 10, 11, 11, 12, 7, 8, 8, 9, 8, 9, 9, 10, 8, 9, 9, 10, 9, 10, 10, 11, 8, 9, 9, 10, 9, 10, 10, 11, 9, 10, 10, 11, 10, 11, 11, 12, 8, 9, 9, 10, 9, 10, 10, 11, 9, 10, 10, 11, 10, 11, 11, 12, 9, 10, 10, 11, 10, 11, 11, 12, 10, 11, 11, 12, 11, 12, 12, 13, 4, 5, 5, 6, 5, 6, 6, 7, 5, 6, 6, 7, 6, 7, 7, 8, 5, 6, 6, 7, 6, 7, 7, 8, 6, 7, 7, 8, 7, 8, 8, 9, 5, 6, 6, 7, 6, 7, 7, 8, 6, 7, 7, 8, 7, 8, 8, 9, 6, 7, 7, 8, 7, 8, 8, 9, 7, 8, 8, 9, 8, 9, 9, 10, 5, 6, 6, 7, 6, 7, 7, 8, 6, 7, 7, 8, 7, 8, 8, 9, 6, 7, 7, 8, 7, 8, 8, 9, 7, 8, 8, 9, 8, 9, 9, 10, 6, 7, 7, 8, 7, 8, 8, 9, 7, 8, 8, 9, 8, 9, 9, 10, 7, 8, 8, 9, 8, 9, 9, 10, 8, 9, 9, 10, 9, 10, 10, 11, 5, 6, 6, 7, 6, 7, 7, 8, 6, 7, 7, 8, 7, 8, 8, 9, 6, 7, 7, 8, 7, 8, 8, 9, 7, 8, 8, 9, 8, 9, 9, 10, 6, 7, 7, 8, 7, 8, 8, 9, 7, 8, 8, 9, 8, 9, 9, 10, 7, 8, 8, 9, 8, 9, 9, 10, 8, 9, 9, 10, 9, 10, 10, 11, 6, 7, 7, 8, 7, 8, 8, 9, 7, 8, 8, 9, 8, 9, 9, 10, 7, 8, 8, 9, 8, 9, 9, 10, 8, 9, 9, 10, 9, 10, 10, 11, 7, 8, 8, 9, 8, 9, 9, 10, 8, 9, 9, 10, 9, 10, 10, 11, 8, 9, 9, 10, 9, 10, 10, 11, 9, 10, 10, 11, 10, 11, 11, 12, 5, 6, 6, 7, 6, 7, 7, 8, 6, 7, 7, 8, 7, 8, 8, 9, 6, 7, 7, 8, 7, 8, 8, 9, 7, 8, 8, 9, 8, 9, 9, 10, 6, 7, 7, 8, 7, 8, 8, 9, 7, 8, 8, 9, 8, 9, 9, 10, 7, 8, 8, 9, 8, 9, 9, 10, 8, 9, 9, 10, 9, 10, 10, 11, 6, 7, 7, 8, 7, 8, 8, 9, 7, 8, 8, 9, 8, 9, 9, 10, 7, 8, 8, 9, 8, 9, 9, 10, 8, 9, 9, 10, 9, 10, 10, 11, 7, 8, 8, 9, 8, 9, 9, 10, 8, 9, 9, 10, 9, 10, 10, 11, 8, 9, 9, 10, 9, 10, 10, 11, 9, 10, 10, 11, 10, 11, 11, 12, 6, 7, 7, 8, 7, 8, 8, 9, 7, 8, 8, 9, 8, 9, 9, 10, 7, 8, 8, 9, 8, 9, 9, 10, 8, 9, 9, 10, 9, 10, 10, 11, 7, 8, 8, 9, 8, 9, 9, 10, 8, 9, 9, 10, 9, 10, 10, 11, 8, 9, 9, 10, 9, 10, 10, 11, 9, 10, 10, 11, 10, 11, 11, 12, 7, 8, 8, 9, 8, 9, 9, 10, 8, 9, 9, 10, 9, 10, 10, 11, 8, 9, 9, 10, 9, 10, 10, 11, 9, 10, 10, 11, 10, 11, 11, 12, 8, 9, 9, 10, 9, 10, 10, 11, 9, 10, 10, 11, 10, 11, 11, 12, 9, 10, 10, 11, 10, 11, 11, 12, 10, 11, 11, 12, 11, 12, 12, 13, 5, 6, 6, 7, 6, 7, 7, 8, 6, 7, 7, 8, 7, 8, 8, 9, 6, 7, 7, 8, 7, 8, 8, 9, 7, 8, 8, 9, 8, 9, 9, 10, 6, 7, 7, 8, 7, 8, 8, 9, 7, 8, 8, 9, 8, 9, 9, 10, 7, 8, 8, 9, 8, 9, 9, 10, 8, 9, 9, 10, 9, 10, 10, 11, 6, 7, 7, 8, 7, 8, 8, 9, 7, 8, 8, 9, 8, 9, 9, 10, 7, 8, 8, 9, 8, 9, 9, 10, 8, 9, 9, 10, 9, 10, 10, 11, 7, 8, 8, 9, 8, 9, 9, 10, 8, 9, 9, 10, 9, 10, 10, 11, 8, 9, 9, 10, 9, 10, 10, 11, 9, 10, 10, 11, 10, 11, 11, 12, 6, 7, 7, 8, 7, 8, 8, 9, 7, 8, 8, 9, 8, 9, 9, 10, 7, 8, 8, 9, 8, 9, 9, 10, 8, 9, 9, 10, 9, 10, 10, 11, 7, 8, 8, 9, 8, 9, 9, 10, 8, 9, 9, 10, 9, 10, 10, 11, 8, 9, 9, 10, 9, 10, 10, 11, 9, 10, 10, 11, 10, 11, 11, 12, 7, 8, 8, 9, 8, 9, 9, 10, 8, 9, 9, 10, 9, 10, 10, 11, 8, 9, 9, 10, 9, 10, 10, 11, 9, 10, 10, 11, 10, 11, 11, 12, 8, 9, 9, 10, 9, 10, 10, 11, 9, 10, 10, 11, 10, 11, 11, 12, 9, 10, 10, 11, 10, 11, 11, 12, 10, 11, 11, 12, 11, 12, 12, 13, 6, 7, 7, 8, 7, 8, 8, 9, 7, 8, 8, 9, 8, 9, 9, 10, 7, 8, 8, 9, 8, 9, 9, 10, 8, 9, 9, 10, 9, 10, 10, 11, 7, 8, 8, 9, 8, 9, 9, 10, 8, 9, 9, 10, 9, 10, 10, 11, 8, 9, 9, 10, 9, 10, 10, 11, 9, 10, 10, 11, 10, 11, 11, 12, 7, 8, 8, 9, 8, 9, 9, 10, 8, 9, 9, 10, 9, 10, 10, 11, 8, 9, 9, 10, 9, 10, 10, 11, 9, 10, 10, 11, 10, 11, 11, 12, 8, 9, 9, 10, 9, 10, 10, 11, 9, 10, 10, 11, 10, 11, 11, 12, 9, 10, 10, 11, 10, 11, 11, 12, 10, 11, 11, 12, 11, 12, 12, 13, 7, 8, 8, 9, 8, 9, 9, 10, 8, 9, 9, 10, 9, 10, 10, 11, 8, 9, 9, 10, 9, 10, 10, 11, 9, 10, 10, 11, 10, 11, 11, 12, 8, 9, 9, 10, 9, 10, 10, 11, 9, 10, 10, 11, 10, 11, 11, 12, 9, 10, 10, 11, 10, 11, 11, 12, 10, 11, 11, 12, 11, 12, 12, 13, 8, 9, 9, 10, 9, 10, 10, 11, 9, 10, 10, 11, 10, 11, 11, 12, 9, 10, 10, 11, 10, 11, 11, 12, 10, 11, 11, 12, 11, 12, 12, 13, 9, 10, 10, 11, 10, 11, 11, 12, 10, 11, 11, 12, 11, 12, 12, 13, 10, 11, 11, 12, 11, 12, 12, 13, 11, 12, 12, 13, 12, 13, 13, 14, 1, 2, 2, 3, 2, 3, 3, 4, 2, 3, 3, 4, 3, 4, 4, 5, 2, 3, 3, 4, 3, 4, 4, 5, 3, 4, 4, 5, 4, 5, 5, 6, 2, 3, 3, 4, 3, 4, 4, 5, 3, 4, 4, 5, 4, 5, 5, 6, 3, 4, 4, 5, 4, 5, 5, 6, 4, 5, 5, 6, 5, 6, 6, 7, 2, 3, 3, 4, 3, 4, 4, 5, 3, 4, 4, 5, 4, 5, 5, 6, 3, 4, 4, 5, 4, 5, 5, 6, 4, 5, 5, 6, 5, 6, 6, 7, 3, 4, 4, 5, 4, 5, 5, 6, 4, 5, 5, 6, 5, 6, 6, 7, 4, 5, 5, 6, 5, 6, 6, 7, 5, 6, 6, 7, 6, 7, 7, 8, 2, 3, 3, 4, 3, 4, 4, 5, 3, 4, 4, 5, 4, 5, 5, 6, 3, 4, 4, 5, 4, 5, 5, 6, 4, 5, 5, 6, 5, 6, 6, 7, 3, 4, 4, 5, 4, 5, 5, 6, 4, 5, 5, 6, 5, 6, 6, 7, 4, 5, 5, 6, 5, 6, 6, 7, 5, 6, 6, 7, 6, 7, 7, 8, 3, 4, 4, 5, 4, 5, 5, 6, 4, 5, 5, 6, 5, 6, 6, 7, 4, 5, 5, 6, 5, 6, 6, 7, 5, 6, 6, 7, 6, 7, 7, 8, 4, 5, 5, 6, 5, 6, 6, 7, 5, 6, 6, 7, 6, 7, 7, 8, 5, 6, 6, 7, 6, 7, 7, 8, 6, 7, 7, 8, 7, 8, 8, 9, 2, 3, 3, 4, 3, 4, 4, 5, 3, 4, 4, 5, 4, 5, 5, 6, 3, 4, 4, 5, 4, 5, 5, 6, 4, 5, 5, 6, 5, 6, 6, 7, 3, 4, 4, 5, 4, 5, 5, 6, 4, 5, 5, 6, 5, 6, 6, 7, 4, 5, 5, 6, 5, 6, 6, 7, 5, 6, 6, 7, 6, 7, 7, 8, 3, 4, 4, 5, 4, 5, 5, 6, 4, 5, 5, 6, 5, 6, 6, 7, 4, 5, 5, 6, 5, 6, 6, 7, 5, 6, 6, 7, 6, 7, 7, 8, 4, 5, 5, 6, 5, 6, 6, 7, 5, 6, 6, 7, 6, 7, 7, 8, 5, 6, 6, 7, 6, 7, 7, 8, 6, 7, 7, 8, 7, 8, 8, 9, 3, 4, 4, 5, 4, 5, 5, 6, 4, 5, 5, 6, 5, 6, 6, 7, 4, 5, 5, 6, 5, 6, 6, 7, 5, 6, 6, 7, 6, 7, 7, 8, 4, 5, 5, 6, 5, 6, 6, 7, 5, 6, 6, 7, 6, 7, 7, 8, 5, 6, 6, 7, 6, 7, 7, 8, 6, 7, 7, 8, 7, 8, 8, 9, 4, 5, 5, 6, 5, 6, 6, 7, 5, 6, 6, 7, 6, 7, 7, 8, 5, 6, 6, 7, 6, 7, 7, 8, 6, 7, 7, 8, 7, 8, 8, 9, 5, 6, 6, 7, 6, 7, 7, 8, 6, 7, 7, 8, 7, 8, 8, 9, 6, 7, 7, 8, 7, 8, 8, 9, 7, 8, 8, 9, 8, 9, 9, 10, 2, 3, 3, 4, 3, 4, 4, 5, 3, 4, 4, 5, 4, 5, 5, 6, 3, 4, 4, 5, 4, 5, 5, 6, 4, 5, 5, 6, 5, 6, 6, 7, 3, 4, 4, 5, 4, 5, 5, 6, 4, 5, 5, 6, 5, 6, 6, 7, 4, 5, 5, 6, 5, 6, 6, 7, 5, 6, 6, 7, 6, 7, 7, 8, 3, 4, 4, 5, 4, 5, 5, 6, 4, 5, 5, 6, 5, 6, 6, 7, 4, 5, 5, 6, 5, 6, 6, 7, 5, 6, 6, 7, 6, 7, 7, 8, 4, 5, 5, 6, 5, 6, 6, 7, 5, 6, 6, 7, 6, 7, 7, 8, 5, 6, 6, 7, 6, 7, 7, 8, 6, 7, 7, 8, 7, 8, 8, 9, 3, 4, 4, 5, 4, 5, 5, 6, 4, 5, 5, 6, 5, 6, 6, 7, 4, 5, 5, 6, 5, 6, 6, 7, 5, 6, 6, 7, 6, 7, 7, 8, 4, 5, 5, 6, 5, 6, 6, 7, 5, 6, 6, 7, 6, 7, 7, 8, 5, 6, 6, 7, 6, 7, 7, 8, 6, 7, 7, 8, 7, 8, 8, 9, 4, 5, 5, 6, 5, 6, 6, 7, 5, 6, 6, 7, 6, 7, 7, 8, 5, 6, 6, 7, 6, 7, 7, 8, 6, 7, 7, 8, 7, 8, 8, 9, 5, 6, 6, 7, 6, 7, 7, 8, 6, 7, 7, 8, 7, 8, 8, 9, 6, 7, 7, 8, 7, 8, 8, 9, 7, 8, 8, 9, 8, 9, 9, 10, 3, 4, 4, 5, 4, 5, 5, 6, 4, 5, 5, 6, 5, 6, 6, 7, 4, 5, 5, 6, 5, 6, 6, 7, 5, 6, 6, 7, 6, 7, 7, 8, 4, 5, 5, 6, 5, 6, 6, 7, 5, 6, 6, 7, 6, 7, 7, 8, 5, 6, 6, 7, 6, 7, 7, 8, 6, 7, 7, 8, 7, 8, 8, 9, 4, 5, 5, 6, 5, 6, 6, 7, 5, 6, 6, 7, 6, 7, 7, 8, 5, 6, 6, 7, 6, 7, 7, 8, 6, 7, 7, 8, 7, 8, 8, 9, 5, 6, 6, 7, 6, 7, 7, 8, 6, 7, 7, 8, 7, 8, 8, 9, 6, 7, 7, 8, 7, 8, 8, 9, 7, 8, 8, 9, 8, 9, 9, 10, 4, 5, 5, 6, 5, 6, 6, 7, 5, 6, 6, 7, 6, 7, 7, 8, 5, 6, 6, 7, 6, 7, 7, 8, 6, 7, 7, 8, 7, 8, 8, 9, 5, 6, 6, 7, 6, 7, 7, 8, 6, 7, 7, 8, 7, 8, 8, 9, 6, 7, 7, 8, 7, 8, 8, 9, 7, 8, 8, 9, 8, 9, 9, 10, 5, 6, 6, 7, 6, 7, 7, 8, 6, 7, 7, 8, 7, 8, 8, 9, 6, 7, 7, 8, 7, 8, 8, 9, 7, 8, 8, 9, 8, 9, 9, 10, 6, 7, 7, 8, 7, 8, 8, 9, 7, 8, 8, 9, 8, 9, 9, 10, 7, 8, 8, 9, 8, 9, 9, 10, 8, 9, 9, 10, 9, 10, 10, 11, 2, 3, 3, 4, 3, 4, 4, 5, 3, 4, 4, 5, 4, 5, 5, 6, 3, 4, 4, 5, 4, 5, 5, 6, 4, 5, 5, 6, 5, 6, 6, 7, 3, 4, 4, 5, 4, 5, 5, 6, 4, 5, 5, 6, 5, 6, 6, 7, 4, 5, 5, 6, 5, 6, 6, 7, 5, 6, 6, 7, 6, 7, 7, 8, 3, 4, 4, 5, 4, 5, 5, 6, 4, 5, 5, 6, 5, 6, 6, 7, 4, 5, 5, 6, 5, 6, 6, 7, 5, 6, 6, 7, 6, 7, 7, 8, 4, 5, 5, 6, 5, 6, 6, 7, 5, 6, 6, 7, 6, 7, 7, 8, 5, 6, 6, 7, 6, 7, 7, 8, 6, 7, 7, 8, 7, 8, 8, 9, 3, 4, 4, 5, 4, 5, 5, 6, 4, 5, 5, 6, 5, 6, 6, 7, 4, 5, 5, 6, 5, 6, 6, 7, 5, 6, 6, 7, 6, 7, 7, 8, 4, 5, 5, 6, 5, 6, 6, 7, 5, 6, 6, 7, 6, 7, 7, 8, 5, 6, 6, 7, 6, 7, 7, 8, 6, 7, 7, 8, 7, 8, 8, 9, 4, 5, 5, 6, 5, 6, 6, 7, 5, 6, 6, 7, 6, 7, 7, 8, 5, 6, 6, 7, 6, 7, 7, 8, 6, 7, 7, 8, 7, 8, 8, 9, 5, 6, 6, 7, 6, 7, 7, 8, 6, 7, 7, 8, 7, 8, 8, 9, 6, 7, 7, 8, 7, 8, 8, 9, 7, 8, 8, 9, 8, 9, 9, 10, 3, 4, 4, 5, 4, 5, 5, 6, 4, 5, 5, 6, 5, 6, 6, 7, 4, 5, 5, 6, 5, 6, 6, 7, 5, 6, 6, 7, 6, 7, 7, 8, 4, 5, 5, 6, 5, 6, 6, 7, 5, 6, 6, 7, 6, 7, 7, 8, 5, 6, 6, 7, 6, 7, 7, 8, 6, 7, 7, 8, 7, 8, 8, 9, 4, 5, 5, 6, 5, 6, 6, 7, 5, 6, 6, 7, 6, 7, 7, 8, 5, 6, 6, 7, 6, 7, 7, 8, 6, 7, 7, 8, 7, 8, 8, 9, 5, 6, 6, 7, 6, 7, 7, 8, 6, 7, 7, 8, 7, 8, 8, 9, 6, 7, 7, 8, 7, 8, 8, 9, 7, 8, 8, 9, 8, 9, 9, 10, 4, 5, 5, 6, 5, 6, 6, 7, 5, 6, 6, 7, 6, 7, 7, 8, 5, 6, 6, 7, 6, 7, 7, 8, 6, 7, 7, 8, 7, 8, 8, 9, 5, 6, 6, 7, 6, 7, 7, 8, 6, 7, 7, 8, 7, 8, 8, 9, 6, 7, 7, 8, 7, 8, 8, 9, 7, 8, 8, 9, 8, 9, 9, 10, 5, 6, 6, 7, 6, 7, 7, 8, 6, 7, 7, 8, 7, 8, 8, 9, 6, 7, 7, 8, 7, 8, 8, 9, 7, 8, 8, 9, 8, 9, 9, 10, 6, 7, 7, 8, 7, 8, 8, 9, 7, 8, 8, 9, 8, 9, 9, 10, 7, 8, 8, 9, 8, 9, 9, 10, 8, 9, 9, 10, 9, 10, 10, 11, 3, 4, 4, 5, 4, 5, 5, 6, 4, 5, 5, 6, 5, 6, 6, 7, 4, 5, 5, 6, 5, 6, 6, 7, 5, 6, 6, 7, 6, 7, 7, 8, 4, 5, 5, 6, 5, 6, 6, 7, 5, 6, 6, 7, 6, 7, 7, 8, 5, 6, 6, 7, 6, 7, 7, 8, 6, 7, 7, 8, 7, 8, 8, 9, 4, 5, 5, 6, 5, 6, 6, 7, 5, 6, 6, 7, 6, 7, 7, 8, 5, 6, 6, 7, 6, 7, 7, 8, 6, 7, 7, 8, 7, 8, 8, 9, 5, 6, 6, 7, 6, 7, 7, 8, 6, 7, 7, 8, 7, 8, 8, 9, 6, 7, 7, 8, 7, 8, 8, 9, 7, 8, 8, 9, 8, 9, 9, 10, 4, 5, 5, 6, 5, 6, 6, 7, 5, 6, 6, 7, 6, 7, 7, 8, 5, 6, 6, 7, 6, 7, 7, 8, 6, 7, 7, 8, 7, 8, 8, 9, 5, 6, 6, 7, 6, 7, 7, 8, 6, 7, 7, 8, 7, 8, 8, 9, 6, 7, 7, 8, 7, 8, 8, 9, 7, 8, 8, 9, 8, 9, 9, 10, 5, 6, 6, 7, 6, 7, 7, 8, 6, 7, 7, 8, 7, 8, 8, 9, 6, 7, 7, 8, 7, 8, 8, 9, 7, 8, 8, 9, 8, 9, 9, 10, 6, 7, 7, 8, 7, 8, 8, 9, 7, 8, 8, 9, 8, 9, 9, 10, 7, 8, 8, 9, 8, 9, 9, 10, 8, 9, 9, 10, 9, 10, 10, 11, 4, 5, 5, 6, 5, 6, 6, 7, 5, 6, 6, 7, 6, 7, 7, 8, 5, 6, 6, 7, 6, 7, 7, 8, 6, 7, 7, 8, 7, 8, 8, 9, 5, 6, 6, 7, 6, 7, 7, 8, 6, 7, 7, 8, 7, 8, 8, 9, 6, 7, 7, 8, 7, 8, 8, 9, 7, 8, 8, 9, 8, 9, 9, 10, 5, 6, 6, 7, 6, 7, 7, 8, 6, 7, 7, 8, 7, 8, 8, 9, 6, 7, 7, 8, 7, 8, 8, 9, 7, 8, 8, 9, 8, 9, 9, 10, 6, 7, 7, 8, 7, 8, 8, 9, 7, 8, 8, 9, 8, 9, 9, 10, 7, 8, 8, 9, 8, 9, 9, 10, 8, 9, 9, 10, 9, 10, 10, 11, 5, 6, 6, 7, 6, 7, 7, 8, 6, 7, 7, 8, 7, 8, 8, 9, 6, 7, 7, 8, 7, 8, 8, 9, 7, 8, 8, 9, 8, 9, 9, 10, 6, 7, 7, 8, 7, 8, 8, 9, 7, 8, 8, 9, 8, 9, 9, 10, 7, 8, 8, 9, 8, 9, 9, 10, 8, 9, 9, 10, 9, 10, 10, 11, 6, 7, 7, 8, 7, 8, 8, 9, 7, 8, 8, 9, 8, 9, 9, 10, 7, 8, 8, 9, 8, 9, 9, 10, 8, 9, 9, 10, 9, 10, 10, 11, 7, 8, 8, 9, 8, 9, 9, 10, 8, 9, 9, 10, 9, 10, 10, 11, 8, 9, 9, 10, 9, 10, 10, 11, 9, 10, 10, 11, 10, 11, 11, 12, 2, 3, 3, 4, 3, 4, 4, 5, 3, 4, 4, 5, 4, 5, 5, 6, 3, 4, 4, 5, 4, 5, 5, 6, 4, 5, 5, 6, 5, 6, 6, 7, 3, 4, 4, 5, 4, 5, 5, 6, 4, 5, 5, 6, 5, 6, 6, 7, 4, 5, 5, 6, 5, 6, 6, 7, 5, 6, 6, 7, 6, 7, 7, 8, 3, 4, 4, 5, 4, 5, 5, 6, 4, 5, 5, 6, 5, 6, 6, 7, 4, 5, 5, 6, 5, 6, 6, 7, 5, 6, 6, 7, 6, 7, 7, 8, 4, 5, 5, 6, 5, 6, 6, 7, 5, 6, 6, 7, 6, 7, 7, 8, 5, 6, 6, 7, 6, 7, 7, 8, 6, 7, 7, 8, 7, 8, 8, 9, 3, 4, 4, 5, 4, 5, 5, 6, 4, 5, 5, 6, 5, 6, 6, 7, 4, 5, 5, 6, 5, 6, 6, 7, 5, 6, 6, 7, 6, 7, 7, 8, 4, 5, 5, 6, 5, 6, 6, 7, 5, 6, 6, 7, 6, 7, 7, 8, 5, 6, 6, 7, 6, 7, 7, 8, 6, 7, 7, 8, 7, 8, 8, 9, 4, 5, 5, 6, 5, 6, 6, 7, 5, 6, 6, 7, 6, 7, 7, 8, 5, 6, 6, 7, 6, 7, 7, 8, 6, 7, 7, 8, 7, 8, 8, 9, 5, 6, 6, 7, 6, 7, 7, 8, 6, 7, 7, 8, 7, 8, 8, 9, 6, 7, 7, 8, 7, 8, 8, 9, 7, 8, 8, 9, 8, 9, 9, 10, 3, 4, 4, 5, 4, 5, 5, 6, 4, 5, 5, 6, 5, 6, 6, 7, 4, 5, 5, 6, 5, 6, 6, 7, 5, 6, 6, 7, 6, 7, 7, 8, 4, 5, 5, 6, 5, 6, 6, 7, 5, 6, 6, 7, 6, 7, 7, 8, 5, 6, 6, 7, 6, 7, 7, 8, 6, 7, 7, 8, 7, 8, 8, 9, 4, 5, 5, 6, 5, 6, 6, 7, 5, 6, 6, 7, 6, 7, 7, 8, 5, 6, 6, 7, 6, 7, 7, 8, 6, 7, 7, 8, 7, 8, 8, 9, 5, 6, 6, 7, 6, 7, 7, 8, 6, 7, 7, 8, 7, 8, 8, 9, 6, 7, 7, 8, 7, 8, 8, 9, 7, 8, 8, 9, 8, 9, 9, 10, 4, 5, 5, 6, 5, 6, 6, 7, 5, 6, 6, 7, 6, 7, 7, 8, 5, 6, 6, 7, 6, 7, 7, 8, 6, 7, 7, 8, 7, 8, 8, 9, 5, 6, 6, 7, 6, 7, 7, 8, 6, 7, 7, 8, 7, 8, 8, 9, 6, 7, 7, 8, 7, 8, 8, 9, 7, 8, 8, 9, 8, 9, 9, 10, 5, 6, 6, 7, 6, 7, 7, 8, 6, 7, 7, 8, 7, 8, 8, 9, 6, 7, 7, 8, 7, 8, 8, 9, 7, 8, 8, 9, 8, 9, 9, 10, 6, 7, 7, 8, 7, 8, 8, 9, 7, 8, 8, 9, 8, 9, 9, 10, 7, 8, 8, 9, 8, 9, 9, 10, 8, 9, 9, 10, 9, 10, 10, 11, 3, 4, 4, 5, 4, 5, 5, 6, 4, 5, 5, 6, 5, 6, 6, 7, 4, 5, 5, 6, 5, 6, 6, 7, 5, 6, 6, 7, 6, 7, 7, 8, 4, 5, 5, 6, 5, 6, 6, 7, 5, 6, 6, 7, 6, 7, 7, 8, 5, 6, 6, 7, 6, 7, 7, 8, 6, 7, 7, 8, 7, 8, 8, 9, 4, 5, 5, 6, 5, 6, 6, 7, 5, 6, 6, 7, 6, 7, 7, 8, 5, 6, 6, 7, 6, 7, 7, 8, 6, 7, 7, 8, 7, 8, 8, 9, 5, 6, 6, 7, 6, 7, 7, 8, 6, 7, 7, 8, 7, 8, 8, 9, 6, 7, 7, 8, 7, 8, 8, 9, 7, 8, 8, 9, 8, 9, 9, 10, 4, 5, 5, 6, 5, 6, 6, 7, 5, 6, 6, 7, 6, 7, 7, 8, 5, 6, 6, 7, 6, 7, 7, 8, 6, 7, 7, 8, 7, 8, 8, 9, 5, 6, 6, 7, 6, 7, 7, 8, 6, 7, 7, 8, 7, 8, 8, 9, 6, 7, 7, 8, 7, 8, 8, 9, 7, 8, 8, 9, 8, 9, 9, 10, 5, 6, 6, 7, 6, 7, 7, 8, 6, 7, 7, 8, 7, 8, 8, 9, 6, 7, 7, 8, 7, 8, 8, 9, 7, 8, 8, 9, 8, 9, 9, 10, 6, 7, 7, 8, 7, 8, 8, 9, 7, 8, 8, 9, 8, 9, 9, 10, 7, 8, 8, 9, 8, 9, 9, 10, 8, 9, 9, 10, 9, 10, 10, 11, 4, 5, 5, 6, 5, 6, 6, 7, 5, 6, 6, 7, 6, 7, 7, 8, 5, 6, 6, 7, 6, 7, 7, 8, 6, 7, 7, 8, 7, 8, 8, 9, 5, 6, 6, 7, 6, 7, 7, 8, 6, 7, 7, 8, 7, 8, 8, 9, 6, 7, 7, 8, 7, 8, 8, 9, 7, 8, 8, 9, 8, 9, 9, 10, 5, 6, 6, 7, 6, 7, 7, 8, 6, 7, 7, 8, 7, 8, 8, 9, 6, 7, 7, 8, 7, 8, 8, 9, 7, 8, 8, 9, 8, 9, 9, 10, 6, 7, 7, 8, 7, 8, 8, 9, 7, 8, 8, 9, 8, 9, 9, 10, 7, 8, 8, 9, 8, 9, 9, 10, 8, 9, 9, 10, 9, 10, 10, 11, 5, 6, 6, 7, 6, 7, 7, 8, 6, 7, 7, 8, 7, 8, 8, 9, 6, 7, 7, 8, 7, 8, 8, 9, 7, 8, 8, 9, 8, 9, 9, 10, 6, 7, 7, 8, 7, 8, 8, 9, 7, 8, 8, 9, 8, 9, 9, 10, 7, 8, 8, 9, 8, 9, 9, 10, 8, 9, 9, 10, 9, 10, 10, 11, 6, 7, 7, 8, 7, 8, 8, 9, 7, 8, 8, 9, 8, 9, 9, 10, 7, 8, 8, 9, 8, 9, 9, 10, 8, 9, 9, 10, 9, 10, 10, 11, 7, 8, 8, 9, 8, 9, 9, 10, 8, 9, 9, 10, 9, 10, 10, 11, 8, 9, 9, 10, 9, 10, 10, 11, 9, 10, 10, 11, 10, 11, 11, 12, 3, 4, 4, 5, 4, 5, 5, 6, 4, 5, 5, 6, 5, 6, 6, 7, 4, 5, 5, 6, 5, 6, 6, 7, 5, 6, 6, 7, 6, 7, 7, 8, 4, 5, 5, 6, 5, 6, 6, 7, 5, 6, 6, 7, 6, 7, 7, 8, 5, 6, 6, 7, 6, 7, 7, 8, 6, 7, 7, 8, 7, 8, 8, 9, 4, 5, 5, 6, 5, 6, 6, 7, 5, 6, 6, 7, 6, 7, 7, 8, 5, 6, 6, 7, 6, 7, 7, 8, 6, 7, 7, 8, 7, 8, 8, 9, 5, 6, 6, 7, 6, 7, 7, 8, 6, 7, 7, 8, 7, 8, 8, 9, 6, 7, 7, 8, 7, 8, 8, 9, 7, 8, 8, 9, 8, 9, 9, 10, 4, 5, 5, 6, 5, 6, 6, 7, 5, 6, 6, 7, 6, 7, 7, 8, 5, 6, 6, 7, 6, 7, 7, 8, 6, 7, 7, 8, 7, 8, 8, 9, 5, 6, 6, 7, 6, 7, 7, 8, 6, 7, 7, 8, 7, 8, 8, 9, 6, 7, 7, 8, 7, 8, 8, 9, 7, 8, 8, 9, 8, 9, 9, 10, 5, 6, 6, 7, 6, 7, 7, 8, 6, 7, 7, 8, 7, 8, 8, 9, 6, 7, 7, 8, 7, 8, 8, 9, 7, 8, 8, 9, 8, 9, 9, 10, 6, 7, 7, 8, 7, 8, 8, 9, 7, 8, 8, 9, 8, 9, 9, 10, 7, 8, 8, 9, 8, 9, 9, 10, 8, 9, 9, 10, 9, 10, 10, 11, 4, 5, 5, 6, 5, 6, 6, 7, 5, 6, 6, 7, 6, 7, 7, 8, 5, 6, 6, 7, 6, 7, 7, 8, 6, 7, 7, 8, 7, 8, 8, 9, 5, 6, 6, 7, 6, 7, 7, 8, 6, 7, 7, 8, 7, 8, 8, 9, 6, 7, 7, 8, 7, 8, 8, 9, 7, 8, 8, 9, 8, 9, 9, 10, 5, 6, 6, 7, 6, 7, 7, 8, 6, 7, 7, 8, 7, 8, 8, 9, 6, 7, 7, 8, 7, 8, 8, 9, 7, 8, 8, 9, 8, 9, 9, 10, 6, 7, 7, 8, 7, 8, 8, 9, 7, 8, 8, 9, 8, 9, 9, 10, 7, 8, 8, 9, 8, 9, 9, 10, 8, 9, 9, 10, 9, 10, 10, 11, 5, 6, 6, 7, 6, 7, 7, 8, 6, 7, 7, 8, 7, 8, 8, 9, 6, 7, 7, 8, 7, 8, 8, 9, 7, 8, 8, 9, 8, 9, 9, 10, 6, 7, 7, 8, 7, 8, 8, 9, 7, 8, 8, 9, 8, 9, 9, 10, 7, 8, 8, 9, 8, 9, 9, 10, 8, 9, 9, 10, 9, 10, 10, 11, 6, 7, 7, 8, 7, 8, 8, 9, 7, 8, 8, 9, 8, 9, 9, 10, 7, 8, 8, 9, 8, 9, 9, 10, 8, 9, 9, 10, 9, 10, 10, 11, 7, 8, 8, 9, 8, 9, 9, 10, 8, 9, 9, 10, 9, 10, 10, 11, 8, 9, 9, 10, 9, 10, 10, 11, 9, 10, 10, 11, 10, 11, 11, 12, 4, 5, 5, 6, 5, 6, 6, 7, 5, 6, 6, 7, 6, 7, 7, 8, 5, 6, 6, 7, 6, 7, 7, 8, 6, 7, 7, 8, 7, 8, 8, 9, 5, 6, 6, 7, 6, 7, 7, 8, 6, 7, 7, 8, 7, 8, 8, 9, 6, 7, 7, 8, 7, 8, 8, 9, 7, 8, 8, 9, 8, 9, 9, 10, 5, 6, 6, 7, 6, 7, 7, 8, 6, 7, 7, 8, 7, 8, 8, 9, 6, 7, 7, 8, 7, 8, 8, 9, 7, 8, 8, 9, 8, 9, 9, 10, 6, 7, 7, 8, 7, 8, 8, 9, 7, 8, 8, 9, 8, 9, 9, 10, 7, 8, 8, 9, 8, 9, 9, 10, 8, 9, 9, 10, 9, 10, 10, 11, 5, 6, 6, 7, 6, 7, 7, 8, 6, 7, 7, 8, 7, 8, 8, 9, 6, 7, 7, 8, 7, 8, 8, 9, 7, 8, 8, 9, 8, 9, 9, 10, 6, 7, 7, 8, 7, 8, 8, 9, 7, 8, 8, 9, 8, 9, 9, 10, 7, 8, 8, 9, 8, 9, 9, 10, 8, 9, 9, 10, 9, 10, 10, 11, 6, 7, 7, 8, 7, 8, 8, 9, 7, 8, 8, 9, 8, 9, 9, 10, 7, 8, 8, 9, 8, 9, 9, 10, 8, 9, 9, 10, 9, 10, 10, 11, 7, 8, 8, 9, 8, 9, 9, 10, 8, 9, 9, 10, 9, 10, 10, 11, 8, 9, 9, 10, 9, 10, 10, 11, 9, 10, 10, 11, 10, 11, 11, 12, 5, 6, 6, 7, 6, 7, 7, 8, 6, 7, 7, 8, 7, 8, 8, 9, 6, 7, 7, 8, 7, 8, 8, 9, 7, 8, 8, 9, 8, 9, 9, 10, 6, 7, 7, 8, 7, 8, 8, 9, 7, 8, 8, 9, 8, 9, 9, 10, 7, 8, 8, 9, 8, 9, 9, 10, 8, 9, 9, 10, 9, 10, 10, 11, 6, 7, 7, 8, 7, 8, 8, 9, 7, 8, 8, 9, 8, 9, 9, 10, 7, 8, 8, 9, 8, 9, 9, 10, 8, 9, 9, 10, 9, 10, 10, 11, 7, 8, 8, 9, 8, 9, 9, 10, 8, 9, 9, 10, 9, 10, 10, 11, 8, 9, 9, 10, 9, 10, 10, 11, 9, 10, 10, 11, 10, 11, 11, 12, 6, 7, 7, 8, 7, 8, 8, 9, 7, 8, 8, 9, 8, 9, 9, 10, 7, 8, 8, 9, 8, 9, 9, 10, 8, 9, 9, 10, 9, 10, 10, 11, 7, 8, 8, 9, 8, 9, 9, 10, 8, 9, 9, 10, 9, 10, 10, 11, 8, 9, 9, 10, 9, 10, 10, 11, 9, 10, 10, 11, 10, 11, 11, 12, 7, 8, 8, 9, 8, 9, 9, 10, 8, 9, 9, 10, 9, 10, 10, 11, 8, 9, 9, 10, 9, 10, 10, 11, 9, 10, 10, 11, 10, 11, 11, 12, 8, 9, 9, 10, 9, 10, 10, 11, 9, 10, 10, 11, 10, 11, 11, 12, 9, 10, 10, 11, 10, 11, 11, 12, 10, 11, 11, 12, 11, 12, 12, 13, 2, 3, 3, 4, 3, 4, 4, 5, 3, 4, 4, 5, 4, 5, 5, 6, 3, 4, 4, 5, 4, 5, 5, 6, 4, 5, 5, 6, 5, 6, 6, 7, 3, 4, 4, 5, 4, 5, 5, 6, 4, 5, 5, 6, 5, 6, 6, 7, 4, 5, 5, 6, 5, 6, 6, 7, 5, 6, 6, 7, 6, 7, 7, 8, 3, 4, 4, 5, 4, 5, 5, 6, 4, 5, 5, 6, 5, 6, 6, 7, 4, 5, 5, 6, 5, 6, 6, 7, 5, 6, 6, 7, 6, 7, 7, 8, 4, 5, 5, 6, 5, 6, 6, 7, 5, 6, 6, 7, 6, 7, 7, 8, 5, 6, 6, 7, 6, 7, 7, 8, 6, 7, 7, 8, 7, 8, 8, 9, 3, 4, 4, 5, 4, 5, 5, 6, 4, 5, 5, 6, 5, 6, 6, 7, 4, 5, 5, 6, 5, 6, 6, 7, 5, 6, 6, 7, 6, 7, 7, 8, 4, 5, 5, 6, 5, 6, 6, 7, 5, 6, 6, 7, 6, 7, 7, 8, 5, 6, 6, 7, 6, 7, 7, 8, 6, 7, 7, 8, 7, 8, 8, 9, 4, 5, 5, 6, 5, 6, 6, 7, 5, 6, 6, 7, 6, 7, 7, 8, 5, 6, 6, 7, 6, 7, 7, 8, 6, 7, 7, 8, 7, 8, 8, 9, 5, 6, 6, 7, 6, 7, 7, 8, 6, 7, 7, 8, 7, 8, 8, 9, 6, 7, 7, 8, 7, 8, 8, 9, 7, 8, 8, 9, 8, 9, 9, 10, 3, 4, 4, 5, 4, 5, 5, 6, 4, 5, 5, 6, 5, 6, 6, 7, 4, 5, 5, 6, 5, 6, 6, 7, 5, 6, 6, 7, 6, 7, 7, 8, 4, 5, 5, 6, 5, 6, 6, 7, 5, 6, 6, 7, 6, 7, 7, 8, 5, 6, 6, 7, 6, 7, 7, 8, 6, 7, 7, 8, 7, 8, 8, 9, 4, 5, 5, 6, 5, 6, 6, 7, 5, 6, 6, 7, 6, 7, 7, 8, 5, 6, 6, 7, 6, 7, 7, 8, 6, 7, 7, 8, 7, 8, 8, 9, 5, 6, 6, 7, 6, 7, 7, 8, 6, 7, 7, 8, 7, 8, 8, 9, 6, 7, 7, 8, 7, 8, 8, 9, 7, 8, 8, 9, 8, 9, 9, 10, 4, 5, 5, 6, 5, 6, 6, 7, 5, 6, 6, 7, 6, 7, 7, 8, 5, 6, 6, 7, 6, 7, 7, 8, 6, 7, 7, 8, 7, 8, 8, 9, 5, 6, 6, 7, 6, 7, 7, 8, 6, 7, 7, 8, 7, 8, 8, 9, 6, 7, 7, 8, 7, 8, 8, 9, 7, 8, 8, 9, 8, 9, 9, 10, 5, 6, 6, 7, 6, 7, 7, 8, 6, 7, 7, 8, 7, 8, 8, 9, 6, 7, 7, 8, 7, 8, 8, 9, 7, 8, 8, 9, 8, 9, 9, 10, 6, 7, 7, 8, 7, 8, 8, 9, 7, 8, 8, 9, 8, 9, 9, 10, 7, 8, 8, 9, 8, 9, 9, 10, 8, 9, 9, 10, 9, 10, 10, 11, 3, 4, 4, 5, 4, 5, 5, 6, 4, 5, 5, 6, 5, 6, 6, 7, 4, 5, 5, 6, 5, 6, 6, 7, 5, 6, 6, 7, 6, 7, 7, 8, 4, 5, 5, 6, 5, 6, 6, 7, 5, 6, 6, 7, 6, 7, 7, 8, 5, 6, 6, 7, 6, 7, 7, 8, 6, 7, 7, 8, 7, 8, 8, 9, 4, 5, 5, 6, 5, 6, 6, 7, 5, 6, 6, 7, 6, 7, 7, 8, 5, 6, 6, 7, 6, 7, 7, 8, 6, 7, 7, 8, 7, 8, 8, 9, 5, 6, 6, 7, 6, 7, 7, 8, 6, 7, 7, 8, 7, 8, 8, 9, 6, 7, 7, 8, 7, 8, 8, 9, 7, 8, 8, 9, 8, 9, 9, 10, 4, 5, 5, 6, 5, 6, 6, 7, 5, 6, 6, 7, 6, 7, 7, 8, 5, 6, 6, 7, 6, 7, 7, 8, 6, 7, 7, 8, 7, 8, 8, 9, 5, 6, 6, 7, 6, 7, 7, 8, 6, 7, 7, 8, 7, 8, 8, 9, 6, 7, 7, 8, 7, 8, 8, 9, 7, 8, 8, 9, 8, 9, 9, 10, 5, 6, 6, 7, 6, 7, 7, 8, 6, 7, 7, 8, 7, 8, 8, 9, 6, 7, 7, 8, 7, 8, 8, 9, 7, 8, 8, 9, 8, 9, 9, 10, 6, 7, 7, 8, 7, 8, 8, 9, 7, 8, 8, 9, 8, 9, 9, 10, 7, 8, 8, 9, 8, 9, 9, 10, 8, 9, 9, 10, 9, 10, 10, 11, 4, 5, 5, 6, 5, 6, 6, 7, 5, 6, 6, 7, 6, 7, 7, 8, 5, 6, 6, 7, 6, 7, 7, 8, 6, 7, 7, 8, 7, 8, 8, 9, 5, 6, 6, 7, 6, 7, 7, 8, 6, 7, 7, 8, 7, 8, 8, 9, 6, 7, 7, 8, 7, 8, 8, 9, 7, 8, 8, 9, 8, 9, 9, 10, 5, 6, 6, 7, 6, 7, 7, 8, 6, 7, 7, 8, 7, 8, 8, 9, 6, 7, 7, 8, 7, 8, 8, 9, 7, 8, 8, 9, 8, 9, 9, 10, 6, 7, 7, 8, 7, 8, 8, 9, 7, 8, 8, 9, 8, 9, 9, 10, 7, 8, 8, 9, 8, 9, 9, 10, 8, 9, 9, 10, 9, 10, 10, 11, 5, 6, 6, 7, 6, 7, 7, 8, 6, 7, 7, 8, 7, 8, 8, 9, 6, 7, 7, 8, 7, 8, 8, 9, 7, 8, 8, 9, 8, 9, 9, 10, 6, 7, 7, 8, 7, 8, 8, 9, 7, 8, 8, 9, 8, 9, 9, 10, 7, 8, 8, 9, 8, 9, 9, 10, 8, 9, 9, 10, 9, 10, 10, 11, 6, 7, 7, 8, 7, 8, 8, 9, 7, 8, 8, 9, 8, 9, 9, 10, 7, 8, 8, 9, 8, 9, 9, 10, 8, 9, 9, 10, 9, 10, 10, 11, 7, 8, 8, 9, 8, 9, 9, 10, 8, 9, 9, 10, 9, 10, 10, 11, 8, 9, 9, 10, 9, 10, 10, 11, 9, 10, 10, 11, 10, 11, 11, 12, 3, 4, 4, 5, 4, 5, 5, 6, 4, 5, 5, 6, 5, 6, 6, 7, 4, 5, 5, 6, 5, 6, 6, 7, 5, 6, 6, 7, 6, 7, 7, 8, 4, 5, 5, 6, 5, 6, 6, 7, 5, 6, 6, 7, 6, 7, 7, 8, 5, 6, 6, 7, 6, 7, 7, 8, 6, 7, 7, 8, 7, 8, 8, 9, 4, 5, 5, 6, 5, 6, 6, 7, 5, 6, 6, 7, 6, 7, 7, 8, 5, 6, 6, 7, 6, 7, 7, 8, 6, 7, 7, 8, 7, 8, 8, 9, 5, 6, 6, 7, 6, 7, 7, 8, 6, 7, 7, 8, 7, 8, 8, 9, 6, 7, 7, 8, 7, 8, 8, 9, 7, 8, 8, 9, 8, 9, 9, 10, 4, 5, 5, 6, 5, 6, 6, 7, 5, 6, 6, 7, 6, 7, 7, 8, 5, 6, 6, 7, 6, 7, 7, 8, 6, 7, 7, 8, 7, 8, 8, 9, 5, 6, 6, 7, 6, 7, 7, 8, 6, 7, 7, 8, 7, 8, 8, 9, 6, 7, 7, 8, 7, 8, 8, 9, 7, 8, 8, 9, 8, 9, 9, 10, 5, 6, 6, 7, 6, 7, 7, 8, 6, 7, 7, 8, 7, 8, 8, 9, 6, 7, 7, 8, 7, 8, 8, 9, 7, 8, 8, 9, 8, 9, 9, 10, 6, 7, 7, 8, 7, 8, 8, 9, 7, 8, 8, 9, 8, 9, 9, 10, 7, 8, 8, 9, 8, 9, 9, 10, 8, 9, 9, 10, 9, 10, 10, 11, 4, 5, 5, 6, 5, 6, 6, 7, 5, 6, 6, 7, 6, 7, 7, 8, 5, 6, 6, 7, 6, 7, 7, 8, 6, 7, 7, 8, 7, 8, 8, 9, 5, 6, 6, 7, 6, 7, 7, 8, 6, 7, 7, 8, 7, 8, 8, 9, 6, 7, 7, 8, 7, 8, 8, 9, 7, 8, 8, 9, 8, 9, 9, 10, 5, 6, 6, 7, 6, 7, 7, 8, 6, 7, 7, 8, 7, 8, 8, 9, 6, 7, 7, 8, 7, 8, 8, 9, 7, 8, 8, 9, 8, 9, 9, 10, 6, 7, 7, 8, 7, 8, 8, 9, 7, 8, 8, 9, 8, 9, 9, 10, 7, 8, 8, 9, 8, 9, 9, 10, 8, 9, 9, 10, 9, 10, 10, 11, 5, 6, 6, 7, 6, 7, 7, 8, 6, 7, 7, 8, 7, 8, 8, 9, 6, 7, 7, 8, 7, 8, 8, 9, 7, 8, 8, 9, 8, 9, 9, 10, 6, 7, 7, 8, 7, 8, 8, 9, 7, 8, 8, 9, 8, 9, 9, 10, 7, 8, 8, 9, 8, 9, 9, 10, 8, 9, 9, 10, 9, 10, 10, 11, 6, 7, 7, 8, 7, 8, 8, 9, 7, 8, 8, 9, 8, 9, 9, 10, 7, 8, 8, 9, 8, 9, 9, 10, 8, 9, 9, 10, 9, 10, 10, 11, 7, 8, 8, 9, 8, 9, 9, 10, 8, 9, 9, 10, 9, 10, 10, 11, 8, 9, 9, 10, 9, 10, 10, 11, 9, 10, 10, 11, 10, 11, 11, 12, 4, 5, 5, 6, 5, 6, 6, 7, 5, 6, 6, 7, 6, 7, 7, 8, 5, 6, 6, 7, 6, 7, 7, 8, 6, 7, 7, 8, 7, 8, 8, 9, 5, 6, 6, 7, 6, 7, 7, 8, 6, 7, 7, 8, 7, 8, 8, 9, 6, 7, 7, 8, 7, 8, 8, 9, 7, 8, 8, 9, 8, 9, 9, 10, 5, 6, 6, 7, 6, 7, 7, 8, 6, 7, 7, 8, 7, 8, 8, 9, 6, 7, 7, 8, 7, 8, 8, 9, 7, 8, 8, 9, 8, 9, 9, 10, 6, 7, 7, 8, 7, 8, 8, 9, 7, 8, 8, 9, 8, 9, 9, 10, 7, 8, 8, 9, 8, 9, 9, 10, 8, 9, 9, 10, 9, 10, 10, 11, 5, 6, 6, 7, 6, 7, 7, 8, 6, 7, 7, 8, 7, 8, 8, 9, 6, 7, 7, 8, 7, 8, 8, 9, 7, 8, 8, 9, 8, 9, 9, 10, 6, 7, 7, 8, 7, 8, 8, 9, 7, 8, 8, 9, 8, 9, 9, 10, 7, 8, 8, 9, 8, 9, 9, 10, 8, 9, 9, 10, 9, 10, 10, 11, 6, 7, 7, 8, 7, 8, 8, 9, 7, 8, 8, 9, 8, 9, 9, 10, 7, 8, 8, 9, 8, 9, 9, 10, 8, 9, 9, 10, 9, 10, 10, 11, 7, 8, 8, 9, 8, 9, 9, 10, 8, 9, 9, 10, 9, 10, 10, 11, 8, 9, 9, 10, 9, 10, 10, 11, 9, 10, 10, 11, 10, 11, 11, 12, 5, 6, 6, 7, 6, 7, 7, 8, 6, 7, 7, 8, 7, 8, 8, 9, 6, 7, 7, 8, 7, 8, 8, 9, 7, 8, 8, 9, 8, 9, 9, 10, 6, 7, 7, 8, 7, 8, 8, 9, 7, 8, 8, 9, 8, 9, 9, 10, 7, 8, 8, 9, 8, 9, 9, 10, 8, 9, 9, 10, 9, 10, 10, 11, 6, 7, 7, 8, 7, 8, 8, 9, 7, 8, 8, 9, 8, 9, 9, 10, 7, 8, 8, 9, 8, 9, 9, 10, 8, 9, 9, 10, 9, 10, 10, 11, 7, 8, 8, 9, 8, 9, 9, 10, 8, 9, 9, 10, 9, 10, 10, 11, 8, 9, 9, 10, 9, 10, 10, 11, 9, 10, 10, 11, 10, 11, 11, 12, 6, 7, 7, 8, 7, 8, 8, 9, 7, 8, 8, 9, 8, 9, 9, 10, 7, 8, 8, 9, 8, 9, 9, 10, 8, 9, 9, 10, 9, 10, 10, 11, 7, 8, 8, 9, 8, 9, 9, 10, 8, 9, 9, 10, 9, 10, 10, 11, 8, 9, 9, 10, 9, 10, 10, 11, 9, 10, 10, 11, 10, 11, 11, 12, 7, 8, 8, 9, 8, 9, 9, 10, 8, 9, 9, 10, 9, 10, 10, 11, 8, 9, 9, 10, 9, 10, 10, 11, 9, 10, 10, 11, 10, 11, 11, 12, 8, 9, 9, 10, 9, 10, 10, 11, 9, 10, 10, 11, 10, 11, 11, 12, 9, 10, 10, 11, 10, 11, 11, 12, 10, 11, 11, 12, 11, 12, 12, 13, 3, 4, 4, 5, 4, 5, 5, 6, 4, 5, 5, 6, 5, 6, 6, 7, 4, 5, 5, 6, 5, 6, 6, 7, 5, 6, 6, 7, 6, 7, 7, 8, 4, 5, 5, 6, 5, 6, 6, 7, 5, 6, 6, 7, 6, 7, 7, 8, 5, 6, 6, 7, 6, 7, 7, 8, 6, 7, 7, 8, 7, 8, 8, 9, 4, 5, 5, 6, 5, 6, 6, 7, 5, 6, 6, 7, 6, 7, 7, 8, 5, 6, 6, 7, 6, 7, 7, 8, 6, 7, 7, 8, 7, 8, 8, 9, 5, 6, 6, 7, 6, 7, 7, 8, 6, 7, 7, 8, 7, 8, 8, 9, 6, 7, 7, 8, 7, 8, 8, 9, 7, 8, 8, 9, 8, 9, 9, 10, 4, 5, 5, 6, 5, 6, 6, 7, 5, 6, 6, 7, 6, 7, 7, 8, 5, 6, 6, 7, 6, 7, 7, 8, 6, 7, 7, 8, 7, 8, 8, 9, 5, 6, 6, 7, 6, 7, 7, 8, 6, 7, 7, 8, 7, 8, 8, 9, 6, 7, 7, 8, 7, 8, 8, 9, 7, 8, 8, 9, 8, 9, 9, 10, 5, 6, 6, 7, 6, 7, 7, 8, 6, 7, 7, 8, 7, 8, 8, 9, 6, 7, 7, 8, 7, 8, 8, 9, 7, 8, 8, 9, 8, 9, 9, 10, 6, 7, 7, 8, 7, 8, 8, 9, 7, 8, 8, 9, 8, 9, 9, 10, 7, 8, 8, 9, 8, 9, 9, 10, 8, 9, 9, 10, 9, 10, 10, 11, 4, 5, 5, 6, 5, 6, 6, 7, 5, 6, 6, 7, 6, 7, 7, 8, 5, 6, 6, 7, 6, 7, 7, 8, 6, 7, 7, 8, 7, 8, 8, 9, 5, 6, 6, 7, 6, 7, 7, 8, 6, 7, 7, 8, 7, 8, 8, 9, 6, 7, 7, 8, 7, 8, 8, 9, 7, 8, 8, 9, 8, 9, 9, 10, 5, 6, 6, 7, 6, 7, 7, 8, 6, 7, 7, 8, 7, 8, 8, 9, 6, 7, 7, 8, 7, 8, 8, 9, 7, 8, 8, 9, 8, 9, 9, 10, 6, 7, 7, 8, 7, 8, 8, 9, 7, 8, 8, 9, 8, 9, 9, 10, 7, 8, 8, 9, 8, 9, 9, 10, 8, 9, 9, 10, 9, 10, 10, 11, 5, 6, 6, 7, 6, 7, 7, 8, 6, 7, 7, 8, 7, 8, 8, 9, 6, 7, 7, 8, 7, 8, 8, 9, 7, 8, 8, 9, 8, 9, 9, 10, 6, 7, 7, 8, 7, 8, 8, 9, 7, 8, 8, 9, 8, 9, 9, 10, 7, 8, 8, 9, 8, 9, 9, 10, 8, 9, 9, 10, 9, 10, 10, 11, 6, 7, 7, 8, 7, 8, 8, 9, 7, 8, 8, 9, 8, 9, 9, 10, 7, 8, 8, 9, 8, 9, 9, 10, 8, 9, 9, 10, 9, 10, 10, 11, 7, 8, 8, 9, 8, 9, 9, 10, 8, 9, 9, 10, 9, 10, 10, 11, 8, 9, 9, 10, 9, 10, 10, 11, 9, 10, 10, 11, 10, 11, 11, 12, 4, 5, 5, 6, 5, 6, 6, 7, 5, 6, 6, 7, 6, 7, 7, 8, 5, 6, 6, 7, 6, 7, 7, 8, 6, 7, 7, 8, 7, 8, 8, 9, 5, 6, 6, 7, 6, 7, 7, 8, 6, 7, 7, 8, 7, 8, 8, 9, 6, 7, 7, 8, 7, 8, 8, 9, 7, 8, 8, 9, 8, 9, 9, 10, 5, 6, 6, 7, 6, 7, 7, 8, 6, 7, 7, 8, 7, 8, 8, 9, 6, 7, 7, 8, 7, 8, 8, 9, 7, 8, 8, 9, 8, 9, 9, 10, 6, 7, 7, 8, 7, 8, 8, 9, 7, 8, 8, 9, 8, 9, 9, 10, 7, 8, 8, 9, 8, 9, 9, 10, 8, 9, 9, 10, 9, 10, 10, 11, 5, 6, 6, 7, 6, 7, 7, 8, 6, 7, 7, 8, 7, 8, 8, 9, 6, 7, 7, 8, 7, 8, 8, 9, 7, 8, 8, 9, 8, 9, 9, 10, 6, 7, 7, 8, 7, 8, 8, 9, 7, 8, 8, 9, 8, 9, 9, 10, 7, 8, 8, 9, 8, 9, 9, 10, 8, 9, 9, 10, 9, 10, 10, 11, 6, 7, 7, 8, 7, 8, 8, 9, 7, 8, 8, 9, 8, 9, 9, 10, 7, 8, 8, 9, 8, 9, 9, 10, 8, 9, 9, 10, 9, 10, 10, 11, 7, 8, 8, 9, 8, 9, 9, 10, 8, 9, 9, 10, 9, 10, 10, 11, 8, 9, 9, 10, 9, 10, 10, 11, 9, 10, 10, 11, 10, 11, 11, 12, 5, 6, 6, 7, 6, 7, 7, 8, 6, 7, 7, 8, 7, 8, 8, 9, 6, 7, 7, 8, 7, 8, 8, 9, 7, 8, 8, 9, 8, 9, 9, 10, 6, 7, 7, 8, 7, 8, 8, 9, 7, 8, 8, 9, 8, 9, 9, 10, 7, 8, 8, 9, 8, 9, 9, 10, 8, 9, 9, 10, 9, 10, 10, 11, 6, 7, 7, 8, 7, 8, 8, 9, 7, 8, 8, 9, 8, 9, 9, 10, 7, 8, 8, 9, 8, 9, 9, 10, 8, 9, 9, 10, 9, 10, 10, 11, 7, 8, 8, 9, 8, 9, 9, 10, 8, 9, 9, 10, 9, 10, 10, 11, 8, 9, 9, 10, 9, 10, 10, 11, 9, 10, 10, 11, 10, 11, 11, 12, 6, 7, 7, 8, 7, 8, 8, 9, 7, 8, 8, 9, 8, 9, 9, 10, 7, 8, 8, 9, 8, 9, 9, 10, 8, 9, 9, 10, 9, 10, 10, 11, 7, 8, 8, 9, 8, 9, 9, 10, 8, 9, 9, 10, 9, 10, 10, 11, 8, 9, 9, 10, 9, 10, 10, 11, 9, 10, 10, 11, 10, 11, 11, 12, 7, 8, 8, 9, 8, 9, 9, 10, 8, 9, 9, 10, 9, 10, 10, 11, 8, 9, 9, 10, 9, 10, 10, 11, 9, 10, 10, 11, 10, 11, 11, 12, 8, 9, 9, 10, 9, 10, 10, 11, 9, 10, 10, 11, 10, 11, 11, 12, 9, 10, 10, 11, 10, 11, 11, 12, 10, 11, 11, 12, 11, 12, 12, 13, 4, 5, 5, 6, 5, 6, 6, 7, 5, 6, 6, 7, 6, 7, 7, 8, 5, 6, 6, 7, 6, 7, 7, 8, 6, 7, 7, 8, 7, 8, 8, 9, 5, 6, 6, 7, 6, 7, 7, 8, 6, 7, 7, 8, 7, 8, 8, 9, 6, 7, 7, 8, 7, 8, 8, 9, 7, 8, 8, 9, 8, 9, 9, 10, 5, 6, 6, 7, 6, 7, 7, 8, 6, 7, 7, 8, 7, 8, 8, 9, 6, 7, 7, 8, 7, 8, 8, 9, 7, 8, 8, 9, 8, 9, 9, 10, 6, 7, 7, 8, 7, 8, 8, 9, 7, 8, 8, 9, 8, 9, 9, 10, 7, 8, 8, 9, 8, 9, 9, 10, 8, 9, 9, 10, 9, 10, 10, 11, 5, 6, 6, 7, 6, 7, 7, 8, 6, 7, 7, 8, 7, 8, 8, 9, 6, 7, 7, 8, 7, 8, 8, 9, 7, 8, 8, 9, 8, 9, 9, 10, 6, 7, 7, 8, 7, 8, 8, 9, 7, 8, 8, 9, 8, 9, 9, 10, 7, 8, 8, 9, 8, 9, 9, 10, 8, 9, 9, 10, 9, 10, 10, 11, 6, 7, 7, 8, 7, 8, 8, 9, 7, 8, 8, 9, 8, 9, 9, 10, 7, 8, 8, 9, 8, 9, 9, 10, 8, 9, 9, 10, 9, 10, 10, 11, 7, 8, 8, 9, 8, 9, 9, 10, 8, 9, 9, 10, 9, 10, 10, 11, 8, 9, 9, 10, 9, 10, 10, 11, 9, 10, 10, 11, 10, 11, 11, 12, 5, 6, 6, 7, 6, 7, 7, 8, 6, 7, 7, 8, 7, 8, 8, 9, 6, 7, 7, 8, 7, 8, 8, 9, 7, 8, 8, 9, 8, 9, 9, 10, 6, 7, 7, 8, 7, 8, 8, 9, 7, 8, 8, 9, 8, 9, 9, 10, 7, 8, 8, 9, 8, 9, 9, 10, 8, 9, 9, 10, 9, 10, 10, 11, 6, 7, 7, 8, 7, 8, 8, 9, 7, 8, 8, 9, 8, 9, 9, 10, 7, 8, 8, 9, 8, 9, 9, 10, 8, 9, 9, 10, 9, 10, 10, 11, 7, 8, 8, 9, 8, 9, 9, 10, 8, 9, 9, 10, 9, 10, 10, 11, 8, 9, 9, 10, 9, 10, 10, 11, 9, 10, 10, 11, 10, 11, 11, 12, 6, 7, 7, 8, 7, 8, 8, 9, 7, 8, 8, 9, 8, 9, 9, 10, 7, 8, 8, 9, 8, 9, 9, 10, 8, 9, 9, 10, 9, 10, 10, 11, 7, 8, 8, 9, 8, 9, 9, 10, 8, 9, 9, 10, 9, 10, 10, 11, 8, 9, 9, 10, 9, 10, 10, 11, 9, 10, 10, 11, 10, 11, 11, 12, 7, 8, 8, 9, 8, 9, 9, 10, 8, 9, 9, 10, 9, 10, 10, 11, 8, 9, 9, 10, 9, 10, 10, 11, 9, 10, 10, 11, 10, 11, 11, 12, 8, 9, 9, 10, 9, 10, 10, 11, 9, 10, 10, 11, 10, 11, 11, 12, 9, 10, 10, 11, 10, 11, 11, 12, 10, 11, 11, 12, 11, 12, 12, 13, 5, 6, 6, 7, 6, 7, 7, 8, 6, 7, 7, 8, 7, 8, 8, 9, 6, 7, 7, 8, 7, 8, 8, 9, 7, 8, 8, 9, 8, 9, 9, 10, 6, 7, 7, 8, 7, 8, 8, 9, 7, 8, 8, 9, 8, 9, 9, 10, 7, 8, 8, 9, 8, 9, 9, 10, 8, 9, 9, 10, 9, 10, 10, 11, 6, 7, 7, 8, 7, 8, 8, 9, 7, 8, 8, 9, 8, 9, 9, 10, 7, 8, 8, 9, 8, 9, 9, 10, 8, 9, 9, 10, 9, 10, 10, 11, 7, 8, 8, 9, 8, 9, 9, 10, 8, 9, 9, 10, 9, 10, 10, 11, 8, 9, 9, 10, 9, 10, 10, 11, 9, 10, 10, 11, 10, 11, 11, 12, 6, 7, 7, 8, 7, 8, 8, 9, 7, 8, 8, 9, 8, 9, 9, 10, 7, 8, 8, 9, 8, 9, 9, 10, 8, 9, 9, 10, 9, 10, 10, 11, 7, 8, 8, 9, 8, 9, 9, 10, 8, 9, 9, 10, 9, 10, 10, 11, 8, 9, 9, 10, 9, 10, 10, 11, 9, 10, 10, 11, 10, 11, 11, 12, 7, 8, 8, 9, 8, 9, 9, 10, 8, 9, 9, 10, 9, 10, 10, 11, 8, 9, 9, 10, 9, 10, 10, 11, 9, 10, 10, 11, 10, 11, 11, 12, 8, 9, 9, 10, 9, 10, 10, 11, 9, 10, 10, 11, 10, 11, 11, 12, 9, 10, 10, 11, 10, 11, 11, 12, 10, 11, 11, 12, 11, 12, 12, 13, 6, 7, 7, 8, 7, 8, 8, 9, 7, 8, 8, 9, 8, 9, 9, 10, 7, 8, 8, 9, 8, 9, 9, 10, 8, 9, 9, 10, 9, 10, 10, 11, 7, 8, 8, 9, 8, 9, 9, 10, 8, 9, 9, 10, 9, 10, 10, 11, 8, 9, 9, 10, 9, 10, 10, 11, 9, 10, 10, 11, 10, 11, 11, 12, 7, 8, 8, 9, 8, 9, 9, 10, 8, 9, 9, 10, 9, 10, 10, 11, 8, 9, 9, 10, 9, 10, 10, 11, 9, 10, 10, 11, 10, 11, 11, 12, 8, 9, 9, 10, 9, 10, 10, 11, 9, 10, 10, 11, 10, 11, 11, 12, 9, 10, 10, 11, 10, 11, 11, 12, 10, 11, 11, 12, 11, 12, 12, 13, 7, 8, 8, 9, 8, 9, 9, 10, 8, 9, 9, 10, 9, 10, 10, 11, 8, 9, 9, 10, 9, 10, 10, 11, 9, 10, 10, 11, 10, 11, 11, 12, 8, 9, 9, 10, 9, 10, 10, 11, 9, 10, 10, 11, 10, 11, 11, 12, 9, 10, 10, 11, 10, 11, 11, 12, 10, 11, 11, 12, 11, 12, 12, 13, 8, 9, 9, 10, 9, 10, 10, 11, 9, 10, 10, 11, 10, 11, 11, 12, 9, 10, 10, 11, 10, 11, 11, 12, 10, 11, 11, 12, 11, 12, 12, 13, 9, 10, 10, 11, 10, 11, 11, 12, 10, 11, 11, 12, 11, 12, 12, 13, 10, 11, 11, 12, 11, 12, 12, 13, 11, 12, 12, 13, 12, 13, 13, 14, 2, 3, 3, 4, 3, 4, 4, 5, 3, 4, 4, 5, 4, 5, 5, 6, 3, 4, 4, 5, 4, 5, 5, 6, 4, 5, 5, 6, 5, 6, 6, 7, 3, 4, 4, 5, 4, 5, 5, 6, 4, 5, 5, 6, 5, 6, 6, 7, 4, 5, 5, 6, 5, 6, 6, 7, 5, 6, 6, 7, 6, 7, 7, 8, 3, 4, 4, 5, 4, 5, 5, 6, 4, 5, 5, 6, 5, 6, 6, 7, 4, 5, 5, 6, 5, 6, 6, 7, 5, 6, 6, 7, 6, 7, 7, 8, 4, 5, 5, 6, 5, 6, 6, 7, 5, 6, 6, 7, 6, 7, 7, 8, 5, 6, 6, 7, 6, 7, 7, 8, 6, 7, 7, 8, 7, 8, 8, 9, 3, 4, 4, 5, 4, 5, 5, 6, 4, 5, 5, 6, 5, 6, 6, 7, 4, 5, 5, 6, 5, 6, 6, 7, 5, 6, 6, 7, 6, 7, 7, 8, 4, 5, 5, 6, 5, 6, 6, 7, 5, 6, 6, 7, 6, 7, 7, 8, 5, 6, 6, 7, 6, 7, 7, 8, 6, 7, 7, 8, 7, 8, 8, 9, 4, 5, 5, 6, 5, 6, 6, 7, 5, 6, 6, 7, 6, 7, 7, 8, 5, 6, 6, 7, 6, 7, 7, 8, 6, 7, 7, 8, 7, 8, 8, 9, 5, 6, 6, 7, 6, 7, 7, 8, 6, 7, 7, 8, 7, 8, 8, 9, 6, 7, 7, 8, 7, 8, 8, 9, 7, 8, 8, 9, 8, 9, 9, 10, 3, 4, 4, 5, 4, 5, 5, 6, 4, 5, 5, 6, 5, 6, 6, 7, 4, 5, 5, 6, 5, 6, 6, 7, 5, 6, 6, 7, 6, 7, 7, 8, 4, 5, 5, 6, 5, 6, 6, 7, 5, 6, 6, 7, 6, 7, 7, 8, 5, 6, 6, 7, 6, 7, 7, 8, 6, 7, 7, 8, 7, 8, 8, 9, 4, 5, 5, 6, 5, 6, 6, 7, 5, 6, 6, 7, 6, 7, 7, 8, 5, 6, 6, 7, 6, 7, 7, 8, 6, 7, 7, 8, 7, 8, 8, 9, 5, 6, 6, 7, 6, 7, 7, 8, 6, 7, 7, 8, 7, 8, 8, 9, 6, 7, 7, 8, 7, 8, 8, 9, 7, 8, 8, 9, 8, 9, 9, 10, 4, 5, 5, 6, 5, 6, 6, 7, 5, 6, 6, 7, 6, 7, 7, 8, 5, 6, 6, 7, 6, 7, 7, 8, 6, 7, 7, 8, 7, 8, 8, 9, 5, 6, 6, 7, 6, 7, 7, 8, 6, 7, 7, 8, 7, 8, 8, 9, 6, 7, 7, 8, 7, 8, 8, 9, 7, 8, 8, 9, 8, 9, 9, 10, 5, 6, 6, 7, 6, 7, 7, 8, 6, 7, 7, 8, 7, 8, 8, 9, 6, 7, 7, 8, 7, 8, 8, 9, 7, 8, 8, 9, 8, 9, 9, 10, 6, 7, 7, 8, 7, 8, 8, 9, 7, 8, 8, 9, 8, 9, 9, 10, 7, 8, 8, 9, 8, 9, 9, 10, 8, 9, 9, 10, 9, 10, 10, 11, 3, 4, 4, 5, 4, 5, 5, 6, 4, 5, 5, 6, 5, 6, 6, 7, 4, 5, 5, 6, 5, 6, 6, 7, 5, 6, 6, 7, 6, 7, 7, 8, 4, 5, 5, 6, 5, 6, 6, 7, 5, 6, 6, 7, 6, 7, 7, 8, 5, 6, 6, 7, 6, 7, 7, 8, 6, 7, 7, 8, 7, 8, 8, 9, 4, 5, 5, 6, 5, 6, 6, 7, 5, 6, 6, 7, 6, 7, 7, 8, 5, 6, 6, 7, 6, 7, 7, 8, 6, 7, 7, 8, 7, 8, 8, 9, 5, 6, 6, 7, 6, 7, 7, 8, 6, 7, 7, 8, 7, 8, 8, 9, 6, 7, 7, 8, 7, 8, 8, 9, 7, 8, 8, 9, 8, 9, 9, 10, 4, 5, 5, 6, 5, 6, 6, 7, 5, 6, 6, 7, 6, 7, 7, 8, 5, 6, 6, 7, 6, 7, 7, 8, 6, 7, 7, 8, 7, 8, 8, 9, 5, 6, 6, 7, 6, 7, 7, 8, 6, 7, 7, 8, 7, 8, 8, 9, 6, 7, 7, 8, 7, 8, 8, 9, 7, 8, 8, 9, 8, 9, 9, 10, 5, 6, 6, 7, 6, 7, 7, 8, 6, 7, 7, 8, 7, 8, 8, 9, 6, 7, 7, 8, 7, 8, 8, 9, 7, 8, 8, 9, 8, 9, 9, 10, 6, 7, 7, 8, 7, 8, 8, 9, 7, 8, 8, 9, 8, 9, 9, 10, 7, 8, 8, 9, 8, 9, 9, 10, 8, 9, 9, 10, 9, 10, 10, 11, 4, 5, 5, 6, 5, 6, 6, 7, 5, 6, 6, 7, 6, 7, 7, 8, 5, 6, 6, 7, 6, 7, 7, 8, 6, 7, 7, 8, 7, 8, 8, 9, 5, 6, 6, 7, 6, 7, 7, 8, 6, 7, 7, 8, 7, 8, 8, 9, 6, 7, 7, 8, 7, 8, 8, 9, 7, 8, 8, 9, 8, 9, 9, 10, 5, 6, 6, 7, 6, 7, 7, 8, 6, 7, 7, 8, 7, 8, 8, 9, 6, 7, 7, 8, 7, 8, 8, 9, 7, 8, 8, 9, 8, 9, 9, 10, 6, 7, 7, 8, 7, 8, 8, 9, 7, 8, 8, 9, 8, 9, 9, 10, 7, 8, 8, 9, 8, 9, 9, 10, 8, 9, 9, 10, 9, 10, 10, 11, 5, 6, 6, 7, 6, 7, 7, 8, 6, 7, 7, 8, 7, 8, 8, 9, 6, 7, 7, 8, 7, 8, 8, 9, 7, 8, 8, 9, 8, 9, 9, 10, 6, 7, 7, 8, 7, 8, 8, 9, 7, 8, 8, 9, 8, 9, 9, 10, 7, 8, 8, 9, 8, 9, 9, 10, 8, 9, 9, 10, 9, 10, 10, 11, 6, 7, 7, 8, 7, 8, 8, 9, 7, 8, 8, 9, 8, 9, 9, 10, 7, 8, 8, 9, 8, 9, 9, 10, 8, 9, 9, 10, 9, 10, 10, 11, 7, 8, 8, 9, 8, 9, 9, 10, 8, 9, 9, 10, 9, 10, 10, 11, 8, 9, 9, 10, 9, 10, 10, 11, 9, 10, 10, 11, 10, 11, 11, 12, 3, 4, 4, 5, 4, 5, 5, 6, 4, 5, 5, 6, 5, 6, 6, 7, 4, 5, 5, 6, 5, 6, 6, 7, 5, 6, 6, 7, 6, 7, 7, 8, 4, 5, 5, 6, 5, 6, 6, 7, 5, 6, 6, 7, 6, 7, 7, 8, 5, 6, 6, 7, 6, 7, 7, 8, 6, 7, 7, 8, 7, 8, 8, 9, 4, 5, 5, 6, 5, 6, 6, 7, 5, 6, 6, 7, 6, 7, 7, 8, 5, 6, 6, 7, 6, 7, 7, 8, 6, 7, 7, 8, 7, 8, 8, 9, 5, 6, 6, 7, 6, 7, 7, 8, 6, 7, 7, 8, 7, 8, 8, 9, 6, 7, 7, 8, 7, 8, 8, 9, 7, 8, 8, 9, 8, 9, 9, 10, 4, 5, 5, 6, 5, 6, 6, 7, 5, 6, 6, 7, 6, 7, 7, 8, 5, 6, 6, 7, 6, 7, 7, 8, 6, 7, 7, 8, 7, 8, 8, 9, 5, 6, 6, 7, 6, 7, 7, 8, 6, 7, 7, 8, 7, 8, 8, 9, 6, 7, 7, 8, 7, 8, 8, 9, 7, 8, 8, 9, 8, 9, 9, 10, 5, 6, 6, 7, 6, 7, 7, 8, 6, 7, 7, 8, 7, 8, 8, 9, 6, 7, 7, 8, 7, 8, 8, 9, 7, 8, 8, 9, 8, 9, 9, 10, 6, 7, 7, 8, 7, 8, 8, 9, 7, 8, 8, 9, 8, 9, 9, 10, 7, 8, 8, 9, 8, 9, 9, 10, 8, 9, 9, 10, 9, 10, 10, 11, 4, 5, 5, 6, 5, 6, 6, 7, 5, 6, 6, 7, 6, 7, 7, 8, 5, 6, 6, 7, 6, 7, 7, 8, 6, 7, 7, 8, 7, 8, 8, 9, 5, 6, 6, 7, 6, 7, 7, 8, 6, 7, 7, 8, 7, 8, 8, 9, 6, 7, 7, 8, 7, 8, 8, 9, 7, 8, 8, 9, 8, 9, 9, 10, 5, 6, 6, 7, 6, 7, 7, 8, 6, 7, 7, 8, 7, 8, 8, 9, 6, 7, 7, 8, 7, 8, 8, 9, 7, 8, 8, 9, 8, 9, 9, 10, 6, 7, 7, 8, 7, 8, 8, 9, 7, 8, 8, 9, 8, 9, 9, 10, 7, 8, 8, 9, 8, 9, 9, 10, 8, 9, 9, 10, 9, 10, 10, 11, 5, 6, 6, 7, 6, 7, 7, 8, 6, 7, 7, 8, 7, 8, 8, 9, 6, 7, 7, 8, 7, 8, 8, 9, 7, 8, 8, 9, 8, 9, 9, 10, 6, 7, 7, 8, 7, 8, 8, 9, 7, 8, 8, 9, 8, 9, 9, 10, 7, 8, 8, 9, 8, 9, 9, 10, 8, 9, 9, 10, 9, 10, 10, 11, 6, 7, 7, 8, 7, 8, 8, 9, 7, 8, 8, 9, 8, 9, 9, 10, 7, 8, 8, 9, 8, 9, 9, 10, 8, 9, 9, 10, 9, 10, 10, 11, 7, 8, 8, 9, 8, 9, 9, 10, 8, 9, 9, 10, 9, 10, 10, 11, 8, 9, 9, 10, 9, 10, 10, 11, 9, 10, 10, 11, 10, 11, 11, 12, 4, 5, 5, 6, 5, 6, 6, 7, 5, 6, 6, 7, 6, 7, 7, 8, 5, 6, 6, 7, 6, 7, 7, 8, 6, 7, 7, 8, 7, 8, 8, 9, 5, 6, 6, 7, 6, 7, 7, 8, 6, 7, 7, 8, 7, 8, 8, 9, 6, 7, 7, 8, 7, 8, 8, 9, 7, 8, 8, 9, 8, 9, 9, 10, 5, 6, 6, 7, 6, 7, 7, 8, 6, 7, 7, 8, 7, 8, 8, 9, 6, 7, 7, 8, 7, 8, 8, 9, 7, 8, 8, 9, 8, 9, 9, 10, 6, 7, 7, 8, 7, 8, 8, 9, 7, 8, 8, 9, 8, 9, 9, 10, 7, 8, 8, 9, 8, 9, 9, 10, 8, 9, 9, 10, 9, 10, 10, 11, 5, 6, 6, 7, 6, 7, 7, 8, 6, 7, 7, 8, 7, 8, 8, 9, 6, 7, 7, 8, 7, 8, 8, 9, 7, 8, 8, 9, 8, 9, 9, 10, 6, 7, 7, 8, 7, 8, 8, 9, 7, 8, 8, 9, 8, 9, 9, 10, 7, 8, 8, 9, 8, 9, 9, 10, 8, 9, 9, 10, 9, 10, 10, 11, 6, 7, 7, 8, 7, 8, 8, 9, 7, 8, 8, 9, 8, 9, 9, 10, 7, 8, 8, 9, 8, 9, 9, 10, 8, 9, 9, 10, 9, 10, 10, 11, 7, 8, 8, 9, 8, 9, 9, 10, 8, 9, 9, 10, 9, 10, 10, 11, 8, 9, 9, 10, 9, 10, 10, 11, 9, 10, 10, 11, 10, 11, 11, 12, 5, 6, 6, 7, 6, 7, 7, 8, 6, 7, 7, 8, 7, 8, 8, 9, 6, 7, 7, 8, 7, 8, 8, 9, 7, 8, 8, 9, 8, 9, 9, 10, 6, 7, 7, 8, 7, 8, 8, 9, 7, 8, 8, 9, 8, 9, 9, 10, 7, 8, 8, 9, 8, 9, 9, 10, 8, 9, 9, 10, 9, 10, 10, 11, 6, 7, 7, 8, 7, 8, 8, 9, 7, 8, 8, 9, 8, 9, 9, 10, 7, 8, 8, 9, 8, 9, 9, 10, 8, 9, 9, 10, 9, 10, 10, 11, 7, 8, 8, 9, 8, 9, 9, 10, 8, 9, 9, 10, 9, 10, 10, 11, 8, 9, 9, 10, 9, 10, 10, 11, 9, 10, 10, 11, 10, 11, 11, 12, 6, 7, 7, 8, 7, 8, 8, 9, 7, 8, 8, 9, 8, 9, 9, 10, 7, 8, 8, 9, 8, 9, 9, 10, 8, 9, 9, 10, 9, 10, 10, 11, 7, 8, 8, 9, 8, 9, 9, 10, 8, 9, 9, 10, 9, 10, 10, 11, 8, 9, 9, 10, 9, 10, 10, 11, 9, 10, 10, 11, 10, 11, 11, 12, 7, 8, 8, 9, 8, 9, 9, 10, 8, 9, 9, 10, 9, 10, 10, 11, 8, 9, 9, 10, 9, 10, 10, 11, 9, 10, 10, 11, 10, 11, 11, 12, 8, 9, 9, 10, 9, 10, 10, 11, 9, 10, 10, 11, 10, 11, 11, 12, 9, 10, 10, 11, 10, 11, 11, 12, 10, 11, 11, 12, 11, 12, 12, 13, 3, 4, 4, 5, 4, 5, 5, 6, 4, 5, 5, 6, 5, 6, 6, 7, 4, 5, 5, 6, 5, 6, 6, 7, 5, 6, 6, 7, 6, 7, 7, 8, 4, 5, 5, 6, 5, 6, 6, 7, 5, 6, 6, 7, 6, 7, 7, 8, 5, 6, 6, 7, 6, 7, 7, 8, 6, 7, 7, 8, 7, 8, 8, 9, 4, 5, 5, 6, 5, 6, 6, 7, 5, 6, 6, 7, 6, 7, 7, 8, 5, 6, 6, 7, 6, 7, 7, 8, 6, 7, 7, 8, 7, 8, 8, 9, 5, 6, 6, 7, 6, 7, 7, 8, 6, 7, 7, 8, 7, 8, 8, 9, 6, 7, 7, 8, 7, 8, 8, 9, 7, 8, 8, 9, 8, 9, 9, 10, 4, 5, 5, 6, 5, 6, 6, 7, 5, 6, 6, 7, 6, 7, 7, 8, 5, 6, 6, 7, 6, 7, 7, 8, 6, 7, 7, 8, 7, 8, 8, 9, 5, 6, 6, 7, 6, 7, 7, 8, 6, 7, 7, 8, 7, 8, 8, 9, 6, 7, 7, 8, 7, 8, 8, 9, 7, 8, 8, 9, 8, 9, 9, 10, 5, 6, 6, 7, 6, 7, 7, 8, 6, 7, 7, 8, 7, 8, 8, 9, 6, 7, 7, 8, 7, 8, 8, 9, 7, 8, 8, 9, 8, 9, 9, 10, 6, 7, 7, 8, 7, 8, 8, 9, 7, 8, 8, 9, 8, 9, 9, 10, 7, 8, 8, 9, 8, 9, 9, 10, 8, 9, 9, 10, 9, 10, 10, 11, 4, 5, 5, 6, 5, 6, 6, 7, 5, 6, 6, 7, 6, 7, 7, 8, 5, 6, 6, 7, 6, 7, 7, 8, 6, 7, 7, 8, 7, 8, 8, 9, 5, 6, 6, 7, 6, 7, 7, 8, 6, 7, 7, 8, 7, 8, 8, 9, 6, 7, 7, 8, 7, 8, 8, 9, 7, 8, 8, 9, 8, 9, 9, 10, 5, 6, 6, 7, 6, 7, 7, 8, 6, 7, 7, 8, 7, 8, 8, 9, 6, 7, 7, 8, 7, 8, 8, 9, 7, 8, 8, 9, 8, 9, 9, 10, 6, 7, 7, 8, 7, 8, 8, 9, 7, 8, 8, 9, 8, 9, 9, 10, 7, 8, 8, 9, 8, 9, 9, 10, 8, 9, 9, 10, 9, 10, 10, 11, 5, 6, 6, 7, 6, 7, 7, 8, 6, 7, 7, 8, 7, 8, 8, 9, 6, 7, 7, 8, 7, 8, 8, 9, 7, 8, 8, 9, 8, 9, 9, 10, 6, 7, 7, 8, 7, 8, 8, 9, 7, 8, 8, 9, 8, 9, 9, 10, 7, 8, 8, 9, 8, 9, 9, 10, 8, 9, 9, 10, 9, 10, 10, 11, 6, 7, 7, 8, 7, 8, 8, 9, 7, 8, 8, 9, 8, 9, 9, 10, 7, 8, 8, 9, 8, 9, 9, 10, 8, 9, 9, 10, 9, 10, 10, 11, 7, 8, 8, 9, 8, 9, 9, 10, 8, 9, 9, 10, 9, 10, 10, 11, 8, 9, 9, 10, 9, 10, 10, 11, 9, 10, 10, 11, 10, 11, 11, 12, 4, 5, 5, 6, 5, 6, 6, 7, 5, 6, 6, 7, 6, 7, 7, 8, 5, 6, 6, 7, 6, 7, 7, 8, 6, 7, 7, 8, 7, 8, 8, 9, 5, 6, 6, 7, 6, 7, 7, 8, 6, 7, 7, 8, 7, 8, 8, 9, 6, 7, 7, 8, 7, 8, 8, 9, 7, 8, 8, 9, 8, 9, 9, 10, 5, 6, 6, 7, 6, 7, 7, 8, 6, 7, 7, 8, 7, 8, 8, 9, 6, 7, 7, 8, 7, 8, 8, 9, 7, 8, 8, 9, 8, 9, 9, 10, 6, 7, 7, 8, 7, 8, 8, 9, 7, 8, 8, 9, 8, 9, 9, 10, 7, 8, 8, 9, 8, 9, 9, 10, 8, 9, 9, 10, 9, 10, 10, 11, 5, 6, 6, 7, 6, 7, 7, 8, 6, 7, 7, 8, 7, 8, 8, 9, 6, 7, 7, 8, 7, 8, 8, 9, 7, 8, 8, 9, 8, 9, 9, 10, 6, 7, 7, 8, 7, 8, 8, 9, 7, 8, 8, 9, 8, 9, 9, 10, 7, 8, 8, 9, 8, 9, 9, 10, 8, 9, 9, 10, 9, 10, 10, 11, 6, 7, 7, 8, 7, 8, 8, 9, 7, 8, 8, 9, 8, 9, 9, 10, 7, 8, 8, 9, 8, 9, 9, 10, 8, 9, 9, 10, 9, 10, 10, 11, 7, 8, 8, 9, 8, 9, 9, 10, 8, 9, 9, 10, 9, 10, 10, 11, 8, 9, 9, 10, 9, 10, 10, 11, 9, 10, 10, 11, 10, 11, 11, 12, 5, 6, 6, 7, 6, 7, 7, 8, 6, 7, 7, 8, 7, 8, 8, 9, 6, 7, 7, 8, 7, 8, 8, 9, 7, 8, 8, 9, 8, 9, 9, 10, 6, 7, 7, 8, 7, 8, 8, 9, 7, 8, 8, 9, 8, 9, 9, 10, 7, 8, 8, 9, 8, 9, 9, 10, 8, 9, 9, 10, 9, 10, 10, 11, 6, 7, 7, 8, 7, 8, 8, 9, 7, 8, 8, 9, 8, 9, 9, 10, 7, 8, 8, 9, 8, 9, 9, 10, 8, 9, 9, 10, 9, 10, 10, 11, 7, 8, 8, 9, 8, 9, 9, 10, 8, 9, 9, 10, 9, 10, 10, 11, 8, 9, 9, 10, 9, 10, 10, 11, 9, 10, 10, 11, 10, 11, 11, 12, 6, 7, 7, 8, 7, 8, 8, 9, 7, 8, 8, 9, 8, 9, 9, 10, 7, 8, 8, 9, 8, 9, 9, 10, 8, 9, 9, 10, 9, 10, 10, 11, 7, 8, 8, 9, 8, 9, 9, 10, 8, 9, 9, 10, 9, 10, 10, 11, 8, 9, 9, 10, 9, 10, 10, 11, 9, 10, 10, 11, 10, 11, 11, 12, 7, 8, 8, 9, 8, 9, 9, 10, 8, 9, 9, 10, 9, 10, 10, 11, 8, 9, 9, 10, 9, 10, 10, 11, 9, 10, 10, 11, 10, 11, 11, 12, 8, 9, 9, 10, 9, 10, 10, 11, 9, 10, 10, 11, 10, 11, 11, 12, 9, 10, 10, 11, 10, 11, 11, 12, 10, 11, 11, 12, 11, 12, 12, 13, 4, 5, 5, 6, 5, 6, 6, 7, 5, 6, 6, 7, 6, 7, 7, 8, 5, 6, 6, 7, 6, 7, 7, 8, 6, 7, 7, 8, 7, 8, 8, 9, 5, 6, 6, 7, 6, 7, 7, 8, 6, 7, 7, 8, 7, 8, 8, 9, 6, 7, 7, 8, 7, 8, 8, 9, 7, 8, 8, 9, 8, 9, 9, 10, 5, 6, 6, 7, 6, 7, 7, 8, 6, 7, 7, 8, 7, 8, 8, 9, 6, 7, 7, 8, 7, 8, 8, 9, 7, 8, 8, 9, 8, 9, 9, 10, 6, 7, 7, 8, 7, 8, 8, 9, 7, 8, 8, 9, 8, 9, 9, 10, 7, 8, 8, 9, 8, 9, 9, 10, 8, 9, 9, 10, 9, 10, 10, 11, 5, 6, 6, 7, 6, 7, 7, 8, 6, 7, 7, 8, 7, 8, 8, 9, 6, 7, 7, 8, 7, 8, 8, 9, 7, 8, 8, 9, 8, 9, 9, 10, 6, 7, 7, 8, 7, 8, 8, 9, 7, 8, 8, 9, 8, 9, 9, 10, 7, 8, 8, 9, 8, 9, 9, 10, 8, 9, 9, 10, 9, 10, 10, 11, 6, 7, 7, 8, 7, 8, 8, 9, 7, 8, 8, 9, 8, 9, 9, 10, 7, 8, 8, 9, 8, 9, 9, 10, 8, 9, 9, 10, 9, 10, 10, 11, 7, 8, 8, 9, 8, 9, 9, 10, 8, 9, 9, 10, 9, 10, 10, 11, 8, 9, 9, 10, 9, 10, 10, 11, 9, 10, 10, 11, 10, 11, 11, 12, 5, 6, 6, 7, 6, 7, 7, 8, 6, 7, 7, 8, 7, 8, 8, 9, 6, 7, 7, 8, 7, 8, 8, 9, 7, 8, 8, 9, 8, 9, 9, 10, 6, 7, 7, 8, 7, 8, 8, 9, 7, 8, 8, 9, 8, 9, 9, 10, 7, 8, 8, 9, 8, 9, 9, 10, 8, 9, 9, 10, 9, 10, 10, 11, 6, 7, 7, 8, 7, 8, 8, 9, 7, 8, 8, 9, 8, 9, 9, 10, 7, 8, 8, 9, 8, 9, 9, 10, 8, 9, 9, 10, 9, 10, 10, 11, 7, 8, 8, 9, 8, 9, 9, 10, 8, 9, 9, 10, 9, 10, 10, 11, 8, 9, 9, 10, 9, 10, 10, 11, 9, 10, 10, 11, 10, 11, 11, 12, 6, 7, 7, 8, 7, 8, 8, 9, 7, 8, 8, 9, 8, 9, 9, 10, 7, 8, 8, 9, 8, 9, 9, 10, 8, 9, 9, 10, 9, 10, 10, 11, 7, 8, 8, 9, 8, 9, 9, 10, 8, 9, 9, 10, 9, 10, 10, 11, 8, 9, 9, 10, 9, 10, 10, 11, 9, 10, 10, 11, 10, 11, 11, 12, 7, 8, 8, 9, 8, 9, 9, 10, 8, 9, 9, 10, 9, 10, 10, 11, 8, 9, 9, 10, 9, 10, 10, 11, 9, 10, 10, 11, 10, 11, 11, 12, 8, 9, 9, 10, 9, 10, 10, 11, 9, 10, 10, 11, 10, 11, 11, 12, 9, 10, 10, 11, 10, 11, 11, 12, 10, 11, 11, 12, 11, 12, 12, 13, 5, 6, 6, 7, 6, 7, 7, 8, 6, 7, 7, 8, 7, 8, 8, 9, 6, 7, 7, 8, 7, 8, 8, 9, 7, 8, 8, 9, 8, 9, 9, 10, 6, 7, 7, 8, 7, 8, 8, 9, 7, 8, 8, 9, 8, 9, 9, 10, 7, 8, 8, 9, 8, 9, 9, 10, 8, 9, 9, 10, 9, 10, 10, 11, 6, 7, 7, 8, 7, 8, 8, 9, 7, 8, 8, 9, 8, 9, 9, 10, 7, 8, 8, 9, 8, 9, 9, 10, 8, 9, 9, 10, 9, 10, 10, 11, 7, 8, 8, 9, 8, 9, 9, 10, 8, 9, 9, 10, 9, 10, 10, 11, 8, 9, 9, 10, 9, 10, 10, 11, 9, 10, 10, 11, 10, 11, 11, 12, 6, 7, 7, 8, 7, 8, 8, 9, 7, 8, 8, 9, 8, 9, 9, 10, 7, 8, 8, 9, 8, 9, 9, 10, 8, 9, 9, 10, 9, 10, 10, 11, 7, 8, 8, 9, 8, 9, 9, 10, 8, 9, 9, 10, 9, 10, 10, 11, 8, 9, 9, 10, 9, 10, 10, 11, 9, 10, 10, 11, 10, 11, 11, 12, 7, 8, 8, 9, 8, 9, 9, 10, 8, 9, 9, 10, 9, 10, 10, 11, 8, 9, 9, 10, 9, 10, 10, 11, 9, 10, 10, 11, 10, 11, 11, 12, 8, 9, 9, 10, 9, 10, 10, 11, 9, 10, 10, 11, 10, 11, 11, 12, 9, 10, 10, 11, 10, 11, 11, 12, 10, 11, 11, 12, 11, 12, 12, 13, 6, 7, 7, 8, 7, 8, 8, 9, 7, 8, 8, 9, 8, 9, 9, 10, 7, 8, 8, 9, 8, 9, 9, 10, 8, 9, 9, 10, 9, 10, 10, 11, 7, 8, 8, 9, 8, 9, 9, 10, 8, 9, 9, 10, 9, 10, 10, 11, 8, 9, 9, 10, 9, 10, 10, 11, 9, 10, 10, 11, 10, 11, 11, 12, 7, 8, 8, 9, 8, 9, 9, 10, 8, 9, 9, 10, 9, 10, 10, 11, 8, 9, 9, 10, 9, 10, 10, 11, 9, 10, 10, 11, 10, 11, 11, 12, 8, 9, 9, 10, 9, 10, 10, 11, 9, 10, 10, 11, 10, 11, 11, 12, 9, 10, 10, 11, 10, 11, 11, 12, 10, 11, 11, 12, 11, 12, 12, 13, 7, 8, 8, 9, 8, 9, 9, 10, 8, 9, 9, 10, 9, 10, 10, 11, 8, 9, 9, 10, 9, 10, 10, 11, 9, 10, 10, 11, 10, 11, 11, 12, 8, 9, 9, 10, 9, 10, 10, 11, 9, 10, 10, 11, 10, 11, 11, 12, 9, 10, 10, 11, 10, 11, 11, 12, 10, 11, 11, 12, 11, 12, 12, 13, 8, 9, 9, 10, 9, 10, 10, 11, 9, 10, 10, 11, 10, 11, 11, 12, 9, 10, 10, 11, 10, 11, 11, 12, 10, 11, 11, 12, 11, 12, 12, 13, 9, 10, 10, 11, 10, 11, 11, 12, 10, 11, 11, 12, 11, 12, 12, 13, 10, 11, 11, 12, 11, 12, 12, 13, 11, 12, 12, 13, 12, 13, 13, 14, 3, 4, 4, 5, 4, 5, 5, 6, 4, 5, 5, 6, 5, 6, 6, 7, 4, 5, 5, 6, 5, 6, 6, 7, 5, 6, 6, 7, 6, 7, 7, 8, 4, 5, 5, 6, 5, 6, 6, 7, 5, 6, 6, 7, 6, 7, 7, 8, 5, 6, 6, 7, 6, 7, 7, 8, 6, 7, 7, 8, 7, 8, 8, 9, 4, 5, 5, 6, 5, 6, 6, 7, 5, 6, 6, 7, 6, 7, 7, 8, 5, 6, 6, 7, 6, 7, 7, 8, 6, 7, 7, 8, 7, 8, 8, 9, 5, 6, 6, 7, 6, 7, 7, 8, 6, 7, 7, 8, 7, 8, 8, 9, 6, 7, 7, 8, 7, 8, 8, 9, 7, 8, 8, 9, 8, 9, 9, 10, 4, 5, 5, 6, 5, 6, 6, 7, 5, 6, 6, 7, 6, 7, 7, 8, 5, 6, 6, 7, 6, 7, 7, 8, 6, 7, 7, 8, 7, 8, 8, 9, 5, 6, 6, 7, 6, 7, 7, 8, 6, 7, 7, 8, 7, 8, 8, 9, 6, 7, 7, 8, 7, 8, 8, 9, 7, 8, 8, 9, 8, 9, 9, 10, 5, 6, 6, 7, 6, 7, 7, 8, 6, 7, 7, 8, 7, 8, 8, 9, 6, 7, 7, 8, 7, 8, 8, 9, 7, 8, 8, 9, 8, 9, 9, 10, 6, 7, 7, 8, 7, 8, 8, 9, 7, 8, 8, 9, 8, 9, 9, 10, 7, 8, 8, 9, 8, 9, 9, 10, 8, 9, 9, 10, 9, 10, 10, 11, 4, 5, 5, 6, 5, 6, 6, 7, 5, 6, 6, 7, 6, 7, 7, 8, 5, 6, 6, 7, 6, 7, 7, 8, 6, 7, 7, 8, 7, 8, 8, 9, 5, 6, 6, 7, 6, 7, 7, 8, 6, 7, 7, 8, 7, 8, 8, 9, 6, 7, 7, 8, 7, 8, 8, 9, 7, 8, 8, 9, 8, 9, 9, 10, 5, 6, 6, 7, 6, 7, 7, 8, 6, 7, 7, 8, 7, 8, 8, 9, 6, 7, 7, 8, 7, 8, 8, 9, 7, 8, 8, 9, 8, 9, 9, 10, 6, 7, 7, 8, 7, 8, 8, 9, 7, 8, 8, 9, 8, 9, 9, 10, 7, 8, 8, 9, 8, 9, 9, 10, 8, 9, 9, 10, 9, 10, 10, 11, 5, 6, 6, 7, 6, 7, 7, 8, 6, 7, 7, 8, 7, 8, 8, 9, 6, 7, 7, 8, 7, 8, 8, 9, 7, 8, 8, 9, 8, 9, 9, 10, 6, 7, 7, 8, 7, 8, 8, 9, 7, 8, 8, 9, 8, 9, 9, 10, 7, 8, 8, 9, 8, 9, 9, 10, 8, 9, 9, 10, 9, 10, 10, 11, 6, 7, 7, 8, 7, 8, 8, 9, 7, 8, 8, 9, 8, 9, 9, 10, 7, 8, 8, 9, 8, 9, 9, 10, 8, 9, 9, 10, 9, 10, 10, 11, 7, 8, 8, 9, 8, 9, 9, 10, 8, 9, 9, 10, 9, 10, 10, 11, 8, 9, 9, 10, 9, 10, 10, 11, 9, 10, 10, 11, 10, 11, 11, 12, 4, 5, 5, 6, 5, 6, 6, 7, 5, 6, 6, 7, 6, 7, 7, 8, 5, 6, 6, 7, 6, 7, 7, 8, 6, 7, 7, 8, 7, 8, 8, 9, 5, 6, 6, 7, 6, 7, 7, 8, 6, 7, 7, 8, 7, 8, 8, 9, 6, 7, 7, 8, 7, 8, 8, 9, 7, 8, 8, 9, 8, 9, 9, 10, 5, 6, 6, 7, 6, 7, 7, 8, 6, 7, 7, 8, 7, 8, 8, 9, 6, 7, 7, 8, 7, 8, 8, 9, 7, 8, 8, 9, 8, 9, 9, 10, 6, 7, 7, 8, 7, 8, 8, 9, 7, 8, 8, 9, 8, 9, 9, 10, 7, 8, 8, 9, 8, 9, 9, 10, 8, 9, 9, 10, 9, 10, 10, 11, 5, 6, 6, 7, 6, 7, 7, 8, 6, 7, 7, 8, 7, 8, 8, 9, 6, 7, 7, 8, 7, 8, 8, 9, 7, 8, 8, 9, 8, 9, 9, 10, 6, 7, 7, 8, 7, 8, 8, 9, 7, 8, 8, 9, 8, 9, 9, 10, 7, 8, 8, 9, 8, 9, 9, 10, 8, 9, 9, 10, 9, 10, 10, 11, 6, 7, 7, 8, 7, 8, 8, 9, 7, 8, 8, 9, 8, 9, 9, 10, 7, 8, 8, 9, 8, 9, 9, 10, 8, 9, 9, 10, 9, 10, 10, 11, 7, 8, 8, 9, 8, 9, 9, 10, 8, 9, 9, 10, 9, 10, 10, 11, 8, 9, 9, 10, 9, 10, 10, 11, 9, 10, 10, 11, 10, 11, 11, 12, 5, 6, 6, 7, 6, 7, 7, 8, 6, 7, 7, 8, 7, 8, 8, 9, 6, 7, 7, 8, 7, 8, 8, 9, 7, 8, 8, 9, 8, 9, 9, 10, 6, 7, 7, 8, 7, 8, 8, 9, 7, 8, 8, 9, 8, 9, 9, 10, 7, 8, 8, 9, 8, 9, 9, 10, 8, 9, 9, 10, 9, 10, 10, 11, 6, 7, 7, 8, 7, 8, 8, 9, 7, 8, 8, 9, 8, 9, 9, 10, 7, 8, 8, 9, 8, 9, 9, 10, 8, 9, 9, 10, 9, 10, 10, 11, 7, 8, 8, 9, 8, 9, 9, 10, 8, 9, 9, 10, 9, 10, 10, 11, 8, 9, 9, 10, 9, 10, 10, 11, 9, 10, 10, 11, 10, 11, 11, 12, 6, 7, 7, 8, 7, 8, 8, 9, 7, 8, 8, 9, 8, 9, 9, 10, 7, 8, 8, 9, 8, 9, 9, 10, 8, 9, 9, 10, 9, 10, 10, 11, 7, 8, 8, 9, 8, 9, 9, 10, 8, 9, 9, 10, 9, 10, 10, 11, 8, 9, 9, 10, 9, 10, 10, 11, 9, 10, 10, 11, 10, 11, 11, 12, 7, 8, 8, 9, 8, 9, 9, 10, 8, 9, 9, 10, 9, 10, 10, 11, 8, 9, 9, 10, 9, 10, 10, 11, 9, 10, 10, 11, 10, 11, 11, 12, 8, 9, 9, 10, 9, 10, 10, 11, 9, 10, 10, 11, 10, 11, 11, 12, 9, 10, 10, 11, 10, 11, 11, 12, 10, 11, 11, 12, 11, 12, 12, 13, 4, 5, 5, 6, 5, 6, 6, 7, 5, 6, 6, 7, 6, 7, 7, 8, 5, 6, 6, 7, 6, 7, 7, 8, 6, 7, 7, 8, 7, 8, 8, 9, 5, 6, 6, 7, 6, 7, 7, 8, 6, 7, 7, 8, 7, 8, 8, 9, 6, 7, 7, 8, 7, 8, 8, 9, 7, 8, 8, 9, 8, 9, 9, 10, 5, 6, 6, 7, 6, 7, 7, 8, 6, 7, 7, 8, 7, 8, 8, 9, 6, 7, 7, 8, 7, 8, 8, 9, 7, 8, 8, 9, 8, 9, 9, 10, 6, 7, 7, 8, 7, 8, 8, 9, 7, 8, 8, 9, 8, 9, 9, 10, 7, 8, 8, 9, 8, 9, 9, 10, 8, 9, 9, 10, 9, 10, 10, 11, 5, 6, 6, 7, 6, 7, 7, 8, 6, 7, 7, 8, 7, 8, 8, 9, 6, 7, 7, 8, 7, 8, 8, 9, 7, 8, 8, 9, 8, 9, 9, 10, 6, 7, 7, 8, 7, 8, 8, 9, 7, 8, 8, 9, 8, 9, 9, 10, 7, 8, 8, 9, 8, 9, 9, 10, 8, 9, 9, 10, 9, 10, 10, 11, 6, 7, 7, 8, 7, 8, 8, 9, 7, 8, 8, 9, 8, 9, 9, 10, 7, 8, 8, 9, 8, 9, 9, 10, 8, 9, 9, 10, 9, 10, 10, 11, 7, 8, 8, 9, 8, 9, 9, 10, 8, 9, 9, 10, 9, 10, 10, 11, 8, 9, 9, 10, 9, 10, 10, 11, 9, 10, 10, 11, 10, 11, 11, 12, 5, 6, 6, 7, 6, 7, 7, 8, 6, 7, 7, 8, 7, 8, 8, 9, 6, 7, 7, 8, 7, 8, 8, 9, 7, 8, 8, 9, 8, 9, 9, 10, 6, 7, 7, 8, 7, 8, 8, 9, 7, 8, 8, 9, 8, 9, 9, 10, 7, 8, 8, 9, 8, 9, 9, 10, 8, 9, 9, 10, 9, 10, 10, 11, 6, 7, 7, 8, 7, 8, 8, 9, 7, 8, 8, 9, 8, 9, 9, 10, 7, 8, 8, 9, 8, 9, 9, 10, 8, 9, 9, 10, 9, 10, 10, 11, 7, 8, 8, 9, 8, 9, 9, 10, 8, 9, 9, 10, 9, 10, 10, 11, 8, 9, 9, 10, 9, 10, 10, 11, 9, 10, 10, 11, 10, 11, 11, 12, 6, 7, 7, 8, 7, 8, 8, 9, 7, 8, 8, 9, 8, 9, 9, 10, 7, 8, 8, 9, 8, 9, 9, 10, 8, 9, 9, 10, 9, 10, 10, 11, 7, 8, 8, 9, 8, 9, 9, 10, 8, 9, 9, 10, 9, 10, 10, 11, 8, 9, 9, 10, 9, 10, 10, 11, 9, 10, 10, 11, 10, 11, 11, 12, 7, 8, 8, 9, 8, 9, 9, 10, 8, 9, 9, 10, 9, 10, 10, 11, 8, 9, 9, 10, 9, 10, 10, 11, 9, 10, 10, 11, 10, 11, 11, 12, 8, 9, 9, 10, 9, 10, 10, 11, 9, 10, 10, 11, 10, 11, 11, 12, 9, 10, 10, 11, 10, 11, 11, 12, 10, 11, 11, 12, 11, 12, 12, 13, 5, 6, 6, 7, 6, 7, 7, 8, 6, 7, 7, 8, 7, 8, 8, 9, 6, 7, 7, 8, 7, 8, 8, 9, 7, 8, 8, 9, 8, 9, 9, 10, 6, 7, 7, 8, 7, 8, 8, 9, 7, 8, 8, 9, 8, 9, 9, 10, 7, 8, 8, 9, 8, 9, 9, 10, 8, 9, 9, 10, 9, 10, 10, 11, 6, 7, 7, 8, 7, 8, 8, 9, 7, 8, 8, 9, 8, 9, 9, 10, 7, 8, 8, 9, 8, 9, 9, 10, 8, 9, 9, 10, 9, 10, 10, 11, 7, 8, 8, 9, 8, 9, 9, 10, 8, 9, 9, 10, 9, 10, 10, 11, 8, 9, 9, 10, 9, 10, 10, 11, 9, 10, 10, 11, 10, 11, 11, 12, 6, 7, 7, 8, 7, 8, 8, 9, 7, 8, 8, 9, 8, 9, 9, 10, 7, 8, 8, 9, 8, 9, 9, 10, 8, 9, 9, 10, 9, 10, 10, 11, 7, 8, 8, 9, 8, 9, 9, 10, 8, 9, 9, 10, 9, 10, 10, 11, 8, 9, 9, 10, 9, 10, 10, 11, 9, 10, 10, 11, 10, 11, 11, 12, 7, 8, 8, 9, 8, 9, 9, 10, 8, 9, 9, 10, 9, 10, 10, 11, 8, 9, 9, 10, 9, 10, 10, 11, 9, 10, 10, 11, 10, 11, 11, 12, 8, 9, 9, 10, 9, 10, 10, 11, 9, 10, 10, 11, 10, 11, 11, 12, 9, 10, 10, 11, 10, 11, 11, 12, 10, 11, 11, 12, 11, 12, 12, 13, 6, 7, 7, 8, 7, 8, 8, 9, 7, 8, 8, 9, 8, 9, 9, 10, 7, 8, 8, 9, 8, 9, 9, 10, 8, 9, 9, 10, 9, 10, 10, 11, 7, 8, 8, 9, 8, 9, 9, 10, 8, 9, 9, 10, 9, 10, 10, 11, 8, 9, 9, 10, 9, 10, 10, 11, 9, 10, 10, 11, 10, 11, 11, 12, 7, 8, 8, 9, 8, 9, 9, 10, 8, 9, 9, 10, 9, 10, 10, 11, 8, 9, 9, 10, 9, 10, 10, 11, 9, 10, 10, 11, 10, 11, 11, 12, 8, 9, 9, 10, 9, 10, 10, 11, 9, 10, 10, 11, 10, 11, 11, 12, 9, 10, 10, 11, 10, 11, 11, 12, 10, 11, 11, 12, 11, 12, 12, 13, 7, 8, 8, 9, 8, 9, 9, 10, 8, 9, 9, 10, 9, 10, 10, 11, 8, 9, 9, 10, 9, 10, 10, 11, 9, 10, 10, 11, 10, 11, 11, 12, 8, 9, 9, 10, 9, 10, 10, 11, 9, 10, 10, 11, 10, 11, 11, 12, 9, 10, 10, 11, 10, 11, 11, 12, 10, 11, 11, 12, 11, 12, 12, 13, 8, 9, 9, 10, 9, 10, 10, 11, 9, 10, 10, 11, 10, 11, 11, 12, 9, 10, 10, 11, 10, 11, 11, 12, 10, 11, 11, 12, 11, 12, 12, 13, 9, 10, 10, 11, 10, 11, 11, 12, 10, 11, 11, 12, 11, 12, 12, 13, 10, 11, 11, 12, 11, 12, 12, 13, 11, 12, 12, 13, 12, 13, 13, 14, 4, 5, 5, 6, 5, 6, 6, 7, 5, 6, 6, 7, 6, 7, 7, 8, 5, 6, 6, 7, 6, 7, 7, 8, 6, 7, 7, 8, 7, 8, 8, 9, 5, 6, 6, 7, 6, 7, 7, 8, 6, 7, 7, 8, 7, 8, 8, 9, 6, 7, 7, 8, 7, 8, 8, 9, 7, 8, 8, 9, 8, 9, 9, 10, 5, 6, 6, 7, 6, 7, 7, 8, 6, 7, 7, 8, 7, 8, 8, 9, 6, 7, 7, 8, 7, 8, 8, 9, 7, 8, 8, 9, 8, 9, 9, 10, 6, 7, 7, 8, 7, 8, 8, 9, 7, 8, 8, 9, 8, 9, 9, 10, 7, 8, 8, 9, 8, 9, 9, 10, 8, 9, 9, 10, 9, 10, 10, 11, 5, 6, 6, 7, 6, 7, 7, 8, 6, 7, 7, 8, 7, 8, 8, 9, 6, 7, 7, 8, 7, 8, 8, 9, 7, 8, 8, 9, 8, 9, 9, 10, 6, 7, 7, 8, 7, 8, 8, 9, 7, 8, 8, 9, 8, 9, 9, 10, 7, 8, 8, 9, 8, 9, 9, 10, 8, 9, 9, 10, 9, 10, 10, 11, 6, 7, 7, 8, 7, 8, 8, 9, 7, 8, 8, 9, 8, 9, 9, 10, 7, 8, 8, 9, 8, 9, 9, 10, 8, 9, 9, 10, 9, 10, 10, 11, 7, 8, 8, 9, 8, 9, 9, 10, 8, 9, 9, 10, 9, 10, 10, 11, 8, 9, 9, 10, 9, 10, 10, 11, 9, 10, 10, 11, 10, 11, 11, 12, 5, 6, 6, 7, 6, 7, 7, 8, 6, 7, 7, 8, 7, 8, 8, 9, 6, 7, 7, 8, 7, 8, 8, 9, 7, 8, 8, 9, 8, 9, 9, 10, 6, 7, 7, 8, 7, 8, 8, 9, 7, 8, 8, 9, 8, 9, 9, 10, 7, 8, 8, 9, 8, 9, 9, 10, 8, 9, 9, 10, 9, 10, 10, 11, 6, 7, 7, 8, 7, 8, 8, 9, 7, 8, 8, 9, 8, 9, 9, 10, 7, 8, 8, 9, 8, 9, 9, 10, 8, 9, 9, 10, 9, 10, 10, 11, 7, 8, 8, 9, 8, 9, 9, 10, 8, 9, 9, 10, 9, 10, 10, 11, 8, 9, 9, 10, 9, 10, 10, 11, 9, 10, 10, 11, 10, 11, 11, 12, 6, 7, 7, 8, 7, 8, 8, 9, 7, 8, 8, 9, 8, 9, 9, 10, 7, 8, 8, 9, 8, 9, 9, 10, 8, 9, 9, 10, 9, 10, 10, 11, 7, 8, 8, 9, 8, 9, 9, 10, 8, 9, 9, 10, 9, 10, 10, 11, 8, 9, 9, 10, 9, 10, 10, 11, 9, 10, 10, 11, 10, 11, 11, 12, 7, 8, 8, 9, 8, 9, 9, 10, 8, 9, 9, 10, 9, 10, 10, 11, 8, 9, 9, 10, 9, 10, 10, 11, 9, 10, 10, 11, 10, 11, 11, 12, 8, 9, 9, 10, 9, 10, 10, 11, 9, 10, 10, 11, 10, 11, 11, 12, 9, 10, 10, 11, 10, 11, 11, 12, 10, 11, 11, 12, 11, 12, 12, 13, 5, 6, 6, 7, 6, 7, 7, 8, 6, 7, 7, 8, 7, 8, 8, 9, 6, 7, 7, 8, 7, 8, 8, 9, 7, 8, 8, 9, 8, 9, 9, 10, 6, 7, 7, 8, 7, 8, 8, 9, 7, 8, 8, 9, 8, 9, 9, 10, 7, 8, 8, 9, 8, 9, 9, 10, 8, 9, 9, 10, 9, 10, 10, 11, 6, 7, 7, 8, 7, 8, 8, 9, 7, 8, 8, 9, 8, 9, 9, 10, 7, 8, 8, 9, 8, 9, 9, 10, 8, 9, 9, 10, 9, 10, 10, 11, 7, 8, 8, 9, 8, 9, 9, 10, 8, 9, 9, 10, 9, 10, 10, 11, 8, 9, 9, 10, 9, 10, 10, 11, 9, 10, 10, 11, 10, 11, 11, 12, 6, 7, 7, 8, 7, 8, 8, 9, 7, 8, 8, 9, 8, 9, 9, 10, 7, 8, 8, 9, 8, 9, 9, 10, 8, 9, 9, 10, 9, 10, 10, 11, 7, 8, 8, 9, 8, 9, 9, 10, 8, 9, 9, 10, 9, 10, 10, 11, 8, 9, 9, 10, 9, 10, 10, 11, 9, 10, 10, 11, 10, 11, 11, 12, 7, 8, 8, 9, 8, 9, 9, 10, 8, 9, 9, 10, 9, 10, 10, 11, 8, 9, 9, 10, 9, 10, 10, 11, 9, 10, 10, 11, 10, 11, 11, 12, 8, 9, 9, 10, 9, 10, 10, 11, 9, 10, 10, 11, 10, 11, 11, 12, 9, 10, 10, 11, 10, 11, 11, 12, 10, 11, 11, 12, 11, 12, 12, 13, 6, 7, 7, 8, 7, 8, 8, 9, 7, 8, 8, 9, 8, 9, 9, 10, 7, 8, 8, 9, 8, 9, 9, 10, 8, 9, 9, 10, 9, 10, 10, 11, 7, 8, 8, 9, 8, 9, 9, 10, 8, 9, 9, 10, 9, 10, 10, 11, 8, 9, 9, 10, 9, 10, 10, 11, 9, 10, 10, 11, 10, 11, 11, 12, 7, 8, 8, 9, 8, 9, 9, 10, 8, 9, 9, 10, 9, 10, 10, 11, 8, 9, 9, 10, 9, 10, 10, 11, 9, 10, 10, 11, 10, 11, 11, 12, 8, 9, 9, 10, 9, 10, 10, 11, 9, 10, 10, 11, 10, 11, 11, 12, 9, 10, 10, 11, 10, 11, 11, 12, 10, 11, 11, 12, 11, 12, 12, 13, 7, 8, 8, 9, 8, 9, 9, 10, 8, 9, 9, 10, 9, 10, 10, 11, 8, 9, 9, 10, 9, 10, 10, 11, 9, 10, 10, 11, 10, 11, 11, 12, 8, 9, 9, 10, 9, 10, 10, 11, 9, 10, 10, 11, 10, 11, 11, 12, 9, 10, 10, 11, 10, 11, 11, 12, 10, 11, 11, 12, 11, 12, 12, 13, 8, 9, 9, 10, 9, 10, 10, 11, 9, 10, 10, 11, 10, 11, 11, 12, 9, 10, 10, 11, 10, 11, 11, 12, 10, 11, 11, 12, 11, 12, 12, 13, 9, 10, 10, 11, 10, 11, 11, 12, 10, 11, 11, 12, 11, 12, 12, 13, 10, 11, 11, 12, 11, 12, 12, 13, 11, 12, 12, 13, 12, 13, 13, 14, 5, 6, 6, 7, 6, 7, 7, 8, 6, 7, 7, 8, 7, 8, 8, 9, 6, 7, 7, 8, 7, 8, 8, 9, 7, 8, 8, 9, 8, 9, 9, 10, 6, 7, 7, 8, 7, 8, 8, 9, 7, 8, 8, 9, 8, 9, 9, 10, 7, 8, 8, 9, 8, 9, 9, 10, 8, 9, 9, 10, 9, 10, 10, 11, 6, 7, 7, 8, 7, 8, 8, 9, 7, 8, 8, 9, 8, 9, 9, 10, 7, 8, 8, 9, 8, 9, 9, 10, 8, 9, 9, 10, 9, 10, 10, 11, 7, 8, 8, 9, 8, 9, 9, 10, 8, 9, 9, 10, 9, 10, 10, 11, 8, 9, 9, 10, 9, 10, 10, 11, 9, 10, 10, 11, 10, 11, 11, 12, 6, 7, 7, 8, 7, 8, 8, 9, 7, 8, 8, 9, 8, 9, 9, 10, 7, 8, 8, 9, 8, 9, 9, 10, 8, 9, 9, 10, 9, 10, 10, 11, 7, 8, 8, 9, 8, 9, 9, 10, 8, 9, 9, 10, 9, 10, 10, 11, 8, 9, 9, 10, 9, 10, 10, 11, 9, 10, 10, 11, 10, 11, 11, 12, 7, 8, 8, 9, 8, 9, 9, 10, 8, 9, 9, 10, 9, 10, 10, 11, 8, 9, 9, 10, 9, 10, 10, 11, 9, 10, 10, 11, 10, 11, 11, 12, 8, 9, 9, 10, 9, 10, 10, 11, 9, 10, 10, 11, 10, 11, 11, 12, 9, 10, 10, 11, 10, 11, 11, 12, 10, 11, 11, 12, 11, 12, 12, 13, 6, 7, 7, 8, 7, 8, 8, 9, 7, 8, 8, 9, 8, 9, 9, 10, 7, 8, 8, 9, 8, 9, 9, 10, 8, 9, 9, 10, 9, 10, 10, 11, 7, 8, 8, 9, 8, 9, 9, 10, 8, 9, 9, 10, 9, 10, 10, 11, 8, 9, 9, 10, 9, 10, 10, 11, 9, 10, 10, 11, 10, 11, 11, 12, 7, 8, 8, 9, 8, 9, 9, 10, 8, 9, 9, 10, 9, 10, 10, 11, 8, 9, 9, 10, 9, 10, 10, 11, 9, 10, 10, 11, 10, 11, 11, 12, 8, 9, 9, 10, 9, 10, 10, 11, 9, 10, 10, 11, 10, 11, 11, 12, 9, 10, 10, 11, 10, 11, 11, 12, 10, 11, 11, 12, 11, 12, 12, 13, 7, 8, 8, 9, 8, 9, 9, 10, 8, 9, 9, 10, 9, 10, 10, 11, 8, 9, 9, 10, 9, 10, 10, 11, 9, 10, 10, 11, 10, 11, 11, 12, 8, 9, 9, 10, 9, 10, 10, 11, 9, 10, 10, 11, 10, 11, 11, 12, 9, 10, 10, 11, 10, 11, 11, 12, 10, 11, 11, 12, 11, 12, 12, 13, 8, 9, 9, 10, 9, 10, 10, 11, 9, 10, 10, 11, 10, 11, 11, 12, 9, 10, 10, 11, 10, 11, 11, 12, 10, 11, 11, 12, 11, 12, 12, 13, 9, 10, 10, 11, 10, 11, 11, 12, 10, 11, 11, 12, 11, 12, 12, 13, 10, 11, 11, 12, 11, 12, 12, 13, 11, 12, 12, 13, 12, 13, 13, 14, 6, 7, 7, 8, 7, 8, 8, 9, 7, 8, 8, 9, 8, 9, 9, 10, 7, 8, 8, 9, 8, 9, 9, 10, 8, 9, 9, 10, 9, 10, 10, 11, 7, 8, 8, 9, 8, 9, 9, 10, 8, 9, 9, 10, 9, 10, 10, 11, 8, 9, 9, 10, 9, 10, 10, 11, 9, 10, 10, 11, 10, 11, 11, 12, 7, 8, 8, 9, 8, 9, 9, 10, 8, 9, 9, 10, 9, 10, 10, 11, 8, 9, 9, 10, 9, 10, 10, 11, 9, 10, 10, 11, 10, 11, 11, 12, 8, 9, 9, 10, 9, 10, 10, 11, 9, 10, 10, 11, 10, 11, 11, 12, 9, 10, 10, 11, 10, 11, 11, 12, 10, 11, 11, 12, 11, 12, 12, 13, 7, 8, 8, 9, 8, 9, 9, 10, 8, 9, 9, 10, 9, 10, 10, 11, 8, 9, 9, 10, 9, 10, 10, 11, 9, 10, 10, 11, 10, 11, 11, 12, 8, 9, 9, 10, 9, 10, 10, 11, 9, 10, 10, 11, 10, 11, 11, 12, 9, 10, 10, 11, 10, 11, 11, 12, 10, 11, 11, 12, 11, 12, 12, 13, 8, 9, 9, 10, 9, 10, 10, 11, 9, 10, 10, 11, 10, 11, 11, 12, 9, 10, 10, 11, 10, 11, 11, 12, 10, 11, 11, 12, 11, 12, 12, 13, 9, 10, 10, 11, 10, 11, 11, 12, 10, 11, 11, 12, 11, 12, 12, 13, 10, 11, 11, 12, 11, 12, 12, 13, 11, 12, 12, 13, 12, 13, 13, 14, 7, 8, 8, 9, 8, 9, 9, 10, 8, 9, 9, 10, 9, 10, 10, 11, 8, 9, 9, 10, 9, 10, 10, 11, 9, 10, 10, 11, 10, 11, 11, 12, 8, 9, 9, 10, 9, 10, 10, 11, 9, 10, 10, 11, 10, 11, 11, 12, 9, 10, 10, 11, 10, 11, 11, 12, 10, 11, 11, 12, 11, 12, 12, 13, 8, 9, 9, 10, 9, 10, 10, 11, 9, 10, 10, 11, 10, 11, 11, 12, 9, 10, 10, 11, 10, 11, 11, 12, 10, 11, 11, 12, 11, 12, 12, 13, 9, 10, 10, 11, 10, 11, 11, 12, 10, 11, 11, 12, 11, 12, 12, 13, 10, 11, 11, 12, 11, 12, 12, 13, 11, 12, 12, 13, 12, 13, 13, 14, 8, 9, 9, 10, 9, 10, 10, 11, 9, 10, 10, 11, 10, 11, 11, 12, 9, 10, 10, 11, 10, 11, 11, 12, 10, 11, 11, 12, 11, 12, 12, 13, 9, 10, 10, 11, 10, 11, 11, 12, 10, 11, 11, 12, 11, 12, 12, 13, 10, 11, 11, 12, 11, 12, 12, 13, 11, 12, 12, 13, 12, 13, 13, 14, 9, 10, 10, 11, 10, 11, 11, 12, 10, 11, 11, 12, 11, 12, 12, 13, 10, 11, 11, 12, 11, 12, 12, 13, 11, 12, 12, 13, 12, 13, 13, 14, 10, 11, 11, 12, 11, 12, 12, 13, 11, 12, 12, 13, 12, 13, 13, 14, 11, 12, 12, 13, 12, 13, 13, 14, 12, 13, 13, 14, 13, 14, 14, 15, 1, 2, 2, 3, 2, 3, 3, 4, 2, 3, 3, 4, 3, 4, 4, 5, 2, 3, 3, 4, 3, 4, 4, 5, 3, 4, 4, 5, 4, 5, 5, 6, 2, 3, 3, 4, 3, 4, 4, 5, 3, 4, 4, 5, 4, 5, 5, 6, 3, 4, 4, 5, 4, 5, 5, 6, 4, 5, 5, 6, 5, 6, 6, 7, 2, 3, 3, 4, 3, 4, 4, 5, 3, 4, 4, 5, 4, 5, 5, 6, 3, 4, 4, 5, 4, 5, 5, 6, 4, 5, 5, 6, 5, 6, 6, 7, 3, 4, 4, 5, 4, 5, 5, 6, 4, 5, 5, 6, 5, 6, 6, 7, 4, 5, 5, 6, 5, 6, 6, 7, 5, 6, 6, 7, 6, 7, 7, 8, 2, 3, 3, 4, 3, 4, 4, 5, 3, 4, 4, 5, 4, 5, 5, 6, 3, 4, 4, 5, 4, 5, 5, 6, 4, 5, 5, 6, 5, 6, 6, 7, 3, 4, 4, 5, 4, 5, 5, 6, 4, 5, 5, 6, 5, 6, 6, 7, 4, 5, 5, 6, 5, 6, 6, 7, 5, 6, 6, 7, 6, 7, 7, 8, 3, 4, 4, 5, 4, 5, 5, 6, 4, 5, 5, 6, 5, 6, 6, 7, 4, 5, 5, 6, 5, 6, 6, 7, 5, 6, 6, 7, 6, 7, 7, 8, 4, 5, 5, 6, 5, 6, 6, 7, 5, 6, 6, 7, 6, 7, 7, 8, 5, 6, 6, 7, 6, 7, 7, 8, 6, 7, 7, 8, 7, 8, 8, 9, 2, 3, 3, 4, 3, 4, 4, 5, 3, 4, 4, 5, 4, 5, 5, 6, 3, 4, 4, 5, 4, 5, 5, 6, 4, 5, 5, 6, 5, 6, 6, 7, 3, 4, 4, 5, 4, 5, 5, 6, 4, 5, 5, 6, 5, 6, 6, 7, 4, 5, 5, 6, 5, 6, 6, 7, 5, 6, 6, 7, 6, 7, 7, 8, 3, 4, 4, 5, 4, 5, 5, 6, 4, 5, 5, 6, 5, 6, 6, 7, 4, 5, 5, 6, 5, 6, 6, 7, 5, 6, 6, 7, 6, 7, 7, 8, 4, 5, 5, 6, 5, 6, 6, 7, 5, 6, 6, 7, 6, 7, 7, 8, 5, 6, 6, 7, 6, 7, 7, 8, 6, 7, 7, 8, 7, 8, 8, 9, 3, 4, 4, 5, 4, 5, 5, 6, 4, 5, 5, 6, 5, 6, 6, 7, 4, 5, 5, 6, 5, 6, 6, 7, 5, 6, 6, 7, 6, 7, 7, 8, 4, 5, 5, 6, 5, 6, 6, 7, 5, 6, 6, 7, 6, 7, 7, 8, 5, 6, 6, 7, 6, 7, 7, 8, 6, 7, 7, 8, 7, 8, 8, 9, 4, 5, 5, 6, 5, 6, 6, 7, 5, 6, 6, 7, 6, 7, 7, 8, 5, 6, 6, 7, 6, 7, 7, 8, 6, 7, 7, 8, 7, 8, 8, 9, 5, 6, 6, 7, 6, 7, 7, 8, 6, 7, 7, 8, 7, 8, 8, 9, 6, 7, 7, 8, 7, 8, 8, 9, 7, 8, 8, 9, 8, 9, 9, 10, 2, 3, 3, 4, 3, 4, 4, 5, 3, 4, 4, 5, 4, 5, 5, 6, 3, 4, 4, 5, 4, 5, 5, 6, 4, 5, 5, 6, 5, 6, 6, 7, 3, 4, 4, 5, 4, 5, 5, 6, 4, 5, 5, 6, 5, 6, 6, 7, 4, 5, 5, 6, 5, 6, 6, 7, 5, 6, 6, 7, 6, 7, 7, 8, 3, 4, 4, 5, 4, 5, 5, 6, 4, 5, 5, 6, 5, 6, 6, 7, 4, 5, 5, 6, 5, 6, 6, 7, 5, 6, 6, 7, 6, 7, 7, 8, 4, 5, 5, 6, 5, 6, 6, 7, 5, 6, 6, 7, 6, 7, 7, 8, 5, 6, 6, 7, 6, 7, 7, 8, 6, 7, 7, 8, 7, 8, 8, 9, 3, 4, 4, 5, 4, 5, 5, 6, 4, 5, 5, 6, 5, 6, 6, 7, 4, 5, 5, 6, 5, 6, 6, 7, 5, 6, 6, 7, 6, 7, 7, 8, 4, 5, 5, 6, 5, 6, 6, 7, 5, 6, 6, 7, 6, 7, 7, 8, 5, 6, 6, 7, 6, 7, 7, 8, 6, 7, 7, 8, 7, 8, 8, 9, 4, 5, 5, 6, 5, 6, 6, 7, 5, 6, 6, 7, 6, 7, 7, 8, 5, 6, 6, 7, 6, 7, 7, 8, 6, 7, 7, 8, 7, 8, 8, 9, 5, 6, 6, 7, 6, 7, 7, 8, 6, 7, 7, 8, 7, 8, 8, 9, 6, 7, 7, 8, 7, 8, 8, 9, 7, 8, 8, 9, 8, 9, 9, 10, 3, 4, 4, 5, 4, 5, 5, 6, 4, 5, 5, 6, 5, 6, 6, 7, 4, 5, 5, 6, 5, 6, 6, 7, 5, 6, 6, 7, 6, 7, 7, 8, 4, 5, 5, 6, 5, 6, 6, 7, 5, 6, 6, 7, 6, 7, 7, 8, 5, 6, 6, 7, 6, 7, 7, 8, 6, 7, 7, 8, 7, 8, 8, 9, 4, 5, 5, 6, 5, 6, 6, 7, 5, 6, 6, 7, 6, 7, 7, 8, 5, 6, 6, 7, 6, 7, 7, 8, 6, 7, 7, 8, 7, 8, 8, 9, 5, 6, 6, 7, 6, 7, 7, 8, 6, 7, 7, 8, 7, 8, 8, 9, 6, 7, 7, 8, 7, 8, 8, 9, 7, 8, 8, 9, 8, 9, 9, 10, 4, 5, 5, 6, 5, 6, 6, 7, 5, 6, 6, 7, 6, 7, 7, 8, 5, 6, 6, 7, 6, 7, 7, 8, 6, 7, 7, 8, 7, 8, 8, 9, 5, 6, 6, 7, 6, 7, 7, 8, 6, 7, 7, 8, 7, 8, 8, 9, 6, 7, 7, 8, 7, 8, 8, 9, 7, 8, 8, 9, 8, 9, 9, 10, 5, 6, 6, 7, 6, 7, 7, 8, 6, 7, 7, 8, 7, 8, 8, 9, 6, 7, 7, 8, 7, 8, 8, 9, 7, 8, 8, 9, 8, 9, 9, 10, 6, 7, 7, 8, 7, 8, 8, 9, 7, 8, 8, 9, 8, 9, 9, 10, 7, 8, 8, 9, 8, 9, 9, 10, 8, 9, 9, 10, 9, 10, 10, 11, 2, 3, 3, 4, 3, 4, 4, 5, 3, 4, 4, 5, 4, 5, 5, 6, 3, 4, 4, 5, 4, 5, 5, 6, 4, 5, 5, 6, 5, 6, 6, 7, 3, 4, 4, 5, 4, 5, 5, 6, 4, 5, 5, 6, 5, 6, 6, 7, 4, 5, 5, 6, 5, 6, 6, 7, 5, 6, 6, 7, 6, 7, 7, 8, 3, 4, 4, 5, 4, 5, 5, 6, 4, 5, 5, 6, 5, 6, 6, 7, 4, 5, 5, 6, 5, 6, 6, 7, 5, 6, 6, 7, 6, 7, 7, 8, 4, 5, 5, 6, 5, 6, 6, 7, 5, 6, 6, 7, 6, 7, 7, 8, 5, 6, 6, 7, 6, 7, 7, 8, 6, 7, 7, 8, 7, 8, 8, 9, 3, 4, 4, 5, 4, 5, 5, 6, 4, 5, 5, 6, 5, 6, 6, 7, 4, 5, 5, 6, 5, 6, 6, 7, 5, 6, 6, 7, 6, 7, 7, 8, 4, 5, 5, 6, 5, 6, 6, 7, 5, 6, 6, 7, 6, 7, 7, 8, 5, 6, 6, 7, 6, 7, 7, 8, 6, 7, 7, 8, 7, 8, 8, 9, 4, 5, 5, 6, 5, 6, 6, 7, 5, 6, 6, 7, 6, 7, 7, 8, 5, 6, 6, 7, 6, 7, 7, 8, 6, 7, 7, 8, 7, 8, 8, 9, 5, 6, 6, 7, 6, 7, 7, 8, 6, 7, 7, 8, 7, 8, 8, 9, 6, 7, 7, 8, 7, 8, 8, 9, 7, 8, 8, 9, 8, 9, 9, 10, 3, 4, 4, 5, 4, 5, 5, 6, 4, 5, 5, 6, 5, 6, 6, 7, 4, 5, 5, 6, 5, 6, 6, 7, 5, 6, 6, 7, 6, 7, 7, 8, 4, 5, 5, 6, 5, 6, 6, 7, 5, 6, 6, 7, 6, 7, 7, 8, 5, 6, 6, 7, 6, 7, 7, 8, 6, 7, 7, 8, 7, 8, 8, 9, 4, 5, 5, 6, 5, 6, 6, 7, 5, 6, 6, 7, 6, 7, 7, 8, 5, 6, 6, 7, 6, 7, 7, 8, 6, 7, 7, 8, 7, 8, 8, 9, 5, 6, 6, 7, 6, 7, 7, 8, 6, 7, 7, 8, 7, 8, 8, 9, 6, 7, 7, 8, 7, 8, 8, 9, 7, 8, 8, 9, 8, 9, 9, 10, 4, 5, 5, 6, 5, 6, 6, 7, 5, 6, 6, 7, 6, 7, 7, 8, 5, 6, 6, 7, 6, 7, 7, 8, 6, 7, 7, 8, 7, 8, 8, 9, 5, 6, 6, 7, 6, 7, 7, 8, 6, 7, 7, 8, 7, 8, 8, 9, 6, 7, 7, 8, 7, 8, 8, 9, 7, 8, 8, 9, 8, 9, 9, 10, 5, 6, 6, 7, 6, 7, 7, 8, 6, 7, 7, 8, 7, 8, 8, 9, 6, 7, 7, 8, 7, 8, 8, 9, 7, 8, 8, 9, 8, 9, 9, 10, 6, 7, 7, 8, 7, 8, 8, 9, 7, 8, 8, 9, 8, 9, 9, 10, 7, 8, 8, 9, 8, 9, 9, 10, 8, 9, 9, 10, 9, 10, 10, 11, 3, 4, 4, 5, 4, 5, 5, 6, 4, 5, 5, 6, 5, 6, 6, 7, 4, 5, 5, 6, 5, 6, 6, 7, 5, 6, 6, 7, 6, 7, 7, 8, 4, 5, 5, 6, 5, 6, 6, 7, 5, 6, 6, 7, 6, 7, 7, 8, 5, 6, 6, 7, 6, 7, 7, 8, 6, 7, 7, 8, 7, 8, 8, 9, 4, 5, 5, 6, 5, 6, 6, 7, 5, 6, 6, 7, 6, 7, 7, 8, 5, 6, 6, 7, 6, 7, 7, 8, 6, 7, 7, 8, 7, 8, 8, 9, 5, 6, 6, 7, 6, 7, 7, 8, 6, 7, 7, 8, 7, 8, 8, 9, 6, 7, 7, 8, 7, 8, 8, 9, 7, 8, 8, 9, 8, 9, 9, 10, 4, 5, 5, 6, 5, 6, 6, 7, 5, 6, 6, 7, 6, 7, 7, 8, 5, 6, 6, 7, 6, 7, 7, 8, 6, 7, 7, 8, 7, 8, 8, 9, 5, 6, 6, 7, 6, 7, 7, 8, 6, 7, 7, 8, 7, 8, 8, 9, 6, 7, 7, 8, 7, 8, 8, 9, 7, 8, 8, 9, 8, 9, 9, 10, 5, 6, 6, 7, 6, 7, 7, 8, 6, 7, 7, 8, 7, 8, 8, 9, 6, 7, 7, 8, 7, 8, 8, 9, 7, 8, 8, 9, 8, 9, 9, 10, 6, 7, 7, 8, 7, 8, 8, 9, 7, 8, 8, 9, 8, 9, 9, 10, 7, 8, 8, 9, 8, 9, 9, 10, 8, 9, 9, 10, 9, 10, 10, 11, 4, 5, 5, 6, 5, 6, 6, 7, 5, 6, 6, 7, 6, 7, 7, 8, 5, 6, 6, 7, 6, 7, 7, 8, 6, 7, 7, 8, 7, 8, 8, 9, 5, 6, 6, 7, 6, 7, 7, 8, 6, 7, 7, 8, 7, 8, 8, 9, 6, 7, 7, 8, 7, 8, 8, 9, 7, 8, 8, 9, 8, 9, 9, 10, 5, 6, 6, 7, 6, 7, 7, 8, 6, 7, 7, 8, 7, 8, 8, 9, 6, 7, 7, 8, 7, 8, 8, 9, 7, 8, 8, 9, 8, 9, 9, 10, 6, 7, 7, 8, 7, 8, 8, 9, 7, 8, 8, 9, 8, 9, 9, 10, 7, 8, 8, 9, 8, 9, 9, 10, 8, 9, 9, 10, 9, 10, 10, 11, 5, 6, 6, 7, 6, 7, 7, 8, 6, 7, 7, 8, 7, 8, 8, 9, 6, 7, 7, 8, 7, 8, 8, 9, 7, 8, 8, 9, 8, 9, 9, 10, 6, 7, 7, 8, 7, 8, 8, 9, 7, 8, 8, 9, 8, 9, 9, 10, 7, 8, 8, 9, 8, 9, 9, 10, 8, 9, 9, 10, 9, 10, 10, 11, 6, 7, 7, 8, 7, 8, 8, 9, 7, 8, 8, 9, 8, 9, 9, 10, 7, 8, 8, 9, 8, 9, 9, 10, 8, 9, 9, 10, 9, 10, 10, 11, 7, 8, 8, 9, 8, 9, 9, 10, 8, 9, 9, 10, 9, 10, 10, 11, 8, 9, 9, 10, 9, 10, 10, 11, 9, 10, 10, 11, 10, 11, 11, 12, 2, 3, 3, 4, 3, 4, 4, 5, 3, 4, 4, 5, 4, 5, 5, 6, 3, 4, 4, 5, 4, 5, 5, 6, 4, 5, 5, 6, 5, 6, 6, 7, 3, 4, 4, 5, 4, 5, 5, 6, 4, 5, 5, 6, 5, 6, 6, 7, 4, 5, 5, 6, 5, 6, 6, 7, 5, 6, 6, 7, 6, 7, 7, 8, 3, 4, 4, 5, 4, 5, 5, 6, 4, 5, 5, 6, 5, 6, 6, 7, 4, 5, 5, 6, 5, 6, 6, 7, 5, 6, 6, 7, 6, 7, 7, 8, 4, 5, 5, 6, 5, 6, 6, 7, 5, 6, 6, 7, 6, 7, 7, 8, 5, 6, 6, 7, 6, 7, 7, 8, 6, 7, 7, 8, 7, 8, 8, 9, 3, 4, 4, 5, 4, 5, 5, 6, 4, 5, 5, 6, 5, 6, 6, 7, 4, 5, 5, 6, 5, 6, 6, 7, 5, 6, 6, 7, 6, 7, 7, 8, 4, 5, 5, 6, 5, 6, 6, 7, 5, 6, 6, 7, 6, 7, 7, 8, 5, 6, 6, 7, 6, 7, 7, 8, 6, 7, 7, 8, 7, 8, 8, 9, 4, 5, 5, 6, 5, 6, 6, 7, 5, 6, 6, 7, 6, 7, 7, 8, 5, 6, 6, 7, 6, 7, 7, 8, 6, 7, 7, 8, 7, 8, 8, 9, 5, 6, 6, 7, 6, 7, 7, 8, 6, 7, 7, 8, 7, 8, 8, 9, 6, 7, 7, 8, 7, 8, 8, 9, 7, 8, 8, 9, 8, 9, 9, 10, 3, 4, 4, 5, 4, 5, 5, 6, 4, 5, 5, 6, 5, 6, 6, 7, 4, 5, 5, 6, 5, 6, 6, 7, 5, 6, 6, 7, 6, 7, 7, 8, 4, 5, 5, 6, 5, 6, 6, 7, 5, 6, 6, 7, 6, 7, 7, 8, 5, 6, 6, 7, 6, 7, 7, 8, 6, 7, 7, 8, 7, 8, 8, 9, 4, 5, 5, 6, 5, 6, 6, 7, 5, 6, 6, 7, 6, 7, 7, 8, 5, 6, 6, 7, 6, 7, 7, 8, 6, 7, 7, 8, 7, 8, 8, 9, 5, 6, 6, 7, 6, 7, 7, 8, 6, 7, 7, 8, 7, 8, 8, 9, 6, 7, 7, 8, 7, 8, 8, 9, 7, 8, 8, 9, 8, 9, 9, 10, 4, 5, 5, 6, 5, 6, 6, 7, 5, 6, 6, 7, 6, 7, 7, 8, 5, 6, 6, 7, 6, 7, 7, 8, 6, 7, 7, 8, 7, 8, 8, 9, 5, 6, 6, 7, 6, 7, 7, 8, 6, 7, 7, 8, 7, 8, 8, 9, 6, 7, 7, 8, 7, 8, 8, 9, 7, 8, 8, 9, 8, 9, 9, 10, 5, 6, 6, 7, 6, 7, 7, 8, 6, 7, 7, 8, 7, 8, 8, 9, 6, 7, 7, 8, 7, 8, 8, 9, 7, 8, 8, 9, 8, 9, 9, 10, 6, 7, 7, 8, 7, 8, 8, 9, 7, 8, 8, 9, 8, 9, 9, 10, 7, 8, 8, 9, 8, 9, 9, 10, 8, 9, 9, 10, 9, 10, 10, 11, 3, 4, 4, 5, 4, 5, 5, 6, 4, 5, 5, 6, 5, 6, 6, 7, 4, 5, 5, 6, 5, 6, 6, 7, 5, 6, 6, 7, 6, 7, 7, 8, 4, 5, 5, 6, 5, 6, 6, 7, 5, 6, 6, 7, 6, 7, 7, 8, 5, 6, 6, 7, 6, 7, 7, 8, 6, 7, 7, 8, 7, 8, 8, 9, 4, 5, 5, 6, 5, 6, 6, 7, 5, 6, 6, 7, 6, 7, 7, 8, 5, 6, 6, 7, 6, 7, 7, 8, 6, 7, 7, 8, 7, 8, 8, 9, 5, 6, 6, 7, 6, 7, 7, 8, 6, 7, 7, 8, 7, 8, 8, 9, 6, 7, 7, 8, 7, 8, 8, 9, 7, 8, 8, 9, 8, 9, 9, 10, 4, 5, 5, 6, 5, 6, 6, 7, 5, 6, 6, 7, 6, 7, 7, 8, 5, 6, 6, 7, 6, 7, 7, 8, 6, 7, 7, 8, 7, 8, 8, 9, 5, 6, 6, 7, 6, 7, 7, 8, 6, 7, 7, 8, 7, 8, 8, 9, 6, 7, 7, 8, 7, 8, 8, 9, 7, 8, 8, 9, 8, 9, 9, 10, 5, 6, 6, 7, 6, 7, 7, 8, 6, 7, 7, 8, 7, 8, 8, 9, 6, 7, 7, 8, 7, 8, 8, 9, 7, 8, 8, 9, 8, 9, 9, 10, 6, 7, 7, 8, 7, 8, 8, 9, 7, 8, 8, 9, 8, 9, 9, 10, 7, 8, 8, 9, 8, 9, 9, 10, 8, 9, 9, 10, 9, 10, 10, 11, 4, 5, 5, 6, 5, 6, 6, 7, 5, 6, 6, 7, 6, 7, 7, 8, 5, 6, 6, 7, 6, 7, 7, 8, 6, 7, 7, 8, 7, 8, 8, 9, 5, 6, 6, 7, 6, 7, 7, 8, 6, 7, 7, 8, 7, 8, 8, 9, 6, 7, 7, 8, 7, 8, 8, 9, 7, 8, 8, 9, 8, 9, 9, 10, 5, 6, 6, 7, 6, 7, 7, 8, 6, 7, 7, 8, 7, 8, 8, 9, 6, 7, 7, 8, 7, 8, 8, 9, 7, 8, 8, 9, 8, 9, 9, 10, 6, 7, 7, 8, 7, 8, 8, 9, 7, 8, 8, 9, 8, 9, 9, 10, 7, 8, 8, 9, 8, 9, 9, 10, 8, 9, 9, 10, 9, 10, 10, 11, 5, 6, 6, 7, 6, 7, 7, 8, 6, 7, 7, 8, 7, 8, 8, 9, 6, 7, 7, 8, 7, 8, 8, 9, 7, 8, 8, 9, 8, 9, 9, 10, 6, 7, 7, 8, 7, 8, 8, 9, 7, 8, 8, 9, 8, 9, 9, 10, 7, 8, 8, 9, 8, 9, 9, 10, 8, 9, 9, 10, 9, 10, 10, 11, 6, 7, 7, 8, 7, 8, 8, 9, 7, 8, 8, 9, 8, 9, 9, 10, 7, 8, 8, 9, 8, 9, 9, 10, 8, 9, 9, 10, 9, 10, 10, 11, 7, 8, 8, 9, 8, 9, 9, 10, 8, 9, 9, 10, 9, 10, 10, 11, 8, 9, 9, 10, 9, 10, 10, 11, 9, 10, 10, 11, 10, 11, 11, 12, 3, 4, 4, 5, 4, 5, 5, 6, 4, 5, 5, 6, 5, 6, 6, 7, 4, 5, 5, 6, 5, 6, 6, 7, 5, 6, 6, 7, 6, 7, 7, 8, 4, 5, 5, 6, 5, 6, 6, 7, 5, 6, 6, 7, 6, 7, 7, 8, 5, 6, 6, 7, 6, 7, 7, 8, 6, 7, 7, 8, 7, 8, 8, 9, 4, 5, 5, 6, 5, 6, 6, 7, 5, 6, 6, 7, 6, 7, 7, 8, 5, 6, 6, 7, 6, 7, 7, 8, 6, 7, 7, 8, 7, 8, 8, 9, 5, 6, 6, 7, 6, 7, 7, 8, 6, 7, 7, 8, 7, 8, 8, 9, 6, 7, 7, 8, 7, 8, 8, 9, 7, 8, 8, 9, 8, 9, 9, 10, 4, 5, 5, 6, 5, 6, 6, 7, 5, 6, 6, 7, 6, 7, 7, 8, 5, 6, 6, 7, 6, 7, 7, 8, 6, 7, 7, 8, 7, 8, 8, 9, 5, 6, 6, 7, 6, 7, 7, 8, 6, 7, 7, 8, 7, 8, 8, 9, 6, 7, 7, 8, 7, 8, 8, 9, 7, 8, 8, 9, 8, 9, 9, 10, 5, 6, 6, 7, 6, 7, 7, 8, 6, 7, 7, 8, 7, 8, 8, 9, 6, 7, 7, 8, 7, 8, 8, 9, 7, 8, 8, 9, 8, 9, 9, 10, 6, 7, 7, 8, 7, 8, 8, 9, 7, 8, 8, 9, 8, 9, 9, 10, 7, 8, 8, 9, 8, 9, 9, 10, 8, 9, 9, 10, 9, 10, 10, 11, 4, 5, 5, 6, 5, 6, 6, 7, 5, 6, 6, 7, 6, 7, 7, 8, 5, 6, 6, 7, 6, 7, 7, 8, 6, 7, 7, 8, 7, 8, 8, 9, 5, 6, 6, 7, 6, 7, 7, 8, 6, 7, 7, 8, 7, 8, 8, 9, 6, 7, 7, 8, 7, 8, 8, 9, 7, 8, 8, 9, 8, 9, 9, 10, 5, 6, 6, 7, 6, 7, 7, 8, 6, 7, 7, 8, 7, 8, 8, 9, 6, 7, 7, 8, 7, 8, 8, 9, 7, 8, 8, 9, 8, 9, 9, 10, 6, 7, 7, 8, 7, 8, 8, 9, 7, 8, 8, 9, 8, 9, 9, 10, 7, 8, 8, 9, 8, 9, 9, 10, 8, 9, 9, 10, 9, 10, 10, 11, 5, 6, 6, 7, 6, 7, 7, 8, 6, 7, 7, 8, 7, 8, 8, 9, 6, 7, 7, 8, 7, 8, 8, 9, 7, 8, 8, 9, 8, 9, 9, 10, 6, 7, 7, 8, 7, 8, 8, 9, 7, 8, 8, 9, 8, 9, 9, 10, 7, 8, 8, 9, 8, 9, 9, 10, 8, 9, 9, 10, 9, 10, 10, 11, 6, 7, 7, 8, 7, 8, 8, 9, 7, 8, 8, 9, 8, 9, 9, 10, 7, 8, 8, 9, 8, 9, 9, 10, 8, 9, 9, 10, 9, 10, 10, 11, 7, 8, 8, 9, 8, 9, 9, 10, 8, 9, 9, 10, 9, 10, 10, 11, 8, 9, 9, 10, 9, 10, 10, 11, 9, 10, 10, 11, 10, 11, 11, 12, 4, 5, 5, 6, 5, 6, 6, 7, 5, 6, 6, 7, 6, 7, 7, 8, 5, 6, 6, 7, 6, 7, 7, 8, 6, 7, 7, 8, 7, 8, 8, 9, 5, 6, 6, 7, 6, 7, 7, 8, 6, 7, 7, 8, 7, 8, 8, 9, 6, 7, 7, 8, 7, 8, 8, 9, 7, 8, 8, 9, 8, 9, 9, 10, 5, 6, 6, 7, 6, 7, 7, 8, 6, 7, 7, 8, 7, 8, 8, 9, 6, 7, 7, 8, 7, 8, 8, 9, 7, 8, 8, 9, 8, 9, 9, 10, 6, 7, 7, 8, 7, 8, 8, 9, 7, 8, 8, 9, 8, 9, 9, 10, 7, 8, 8, 9, 8, 9, 9, 10, 8, 9, 9, 10, 9, 10, 10, 11, 5, 6, 6, 7, 6, 7, 7, 8, 6, 7, 7, 8, 7, 8, 8, 9, 6, 7, 7, 8, 7, 8, 8, 9, 7, 8, 8, 9, 8, 9, 9, 10, 6, 7, 7, 8, 7, 8, 8, 9, 7, 8, 8, 9, 8, 9, 9, 10, 7, 8, 8, 9, 8, 9, 9, 10, 8, 9, 9, 10, 9, 10, 10, 11, 6, 7, 7, 8, 7, 8, 8, 9, 7, 8, 8, 9, 8, 9, 9, 10, 7, 8, 8, 9, 8, 9, 9, 10, 8, 9, 9, 10, 9, 10, 10, 11, 7, 8, 8, 9, 8, 9, 9, 10, 8, 9, 9, 10, 9, 10, 10, 11, 8, 9, 9, 10, 9, 10, 10, 11, 9, 10, 10, 11, 10, 11, 11, 12, 5, 6, 6, 7, 6, 7, 7, 8, 6, 7, 7, 8, 7, 8, 8, 9, 6, 7, 7, 8, 7, 8, 8, 9, 7, 8, 8, 9, 8, 9, 9, 10, 6, 7, 7, 8, 7, 8, 8, 9, 7, 8, 8, 9, 8, 9, 9, 10, 7, 8, 8, 9, 8, 9, 9, 10, 8, 9, 9, 10, 9, 10, 10, 11, 6, 7, 7, 8, 7, 8, 8, 9, 7, 8, 8, 9, 8, 9, 9, 10, 7, 8, 8, 9, 8, 9, 9, 10, 8, 9, 9, 10, 9, 10, 10, 11, 7, 8, 8, 9, 8, 9, 9, 10, 8, 9, 9, 10, 9, 10, 10, 11, 8, 9, 9, 10, 9, 10, 10, 11, 9, 10, 10, 11, 10, 11, 11, 12, 6, 7, 7, 8, 7, 8, 8, 9, 7, 8, 8, 9, 8, 9, 9, 10, 7, 8, 8, 9, 8, 9, 9, 10, 8, 9, 9, 10, 9, 10, 10, 11, 7, 8, 8, 9, 8, 9, 9, 10, 8, 9, 9, 10, 9, 10, 10, 11, 8, 9, 9, 10, 9, 10, 10, 11, 9, 10, 10, 11, 10, 11, 11, 12, 7, 8, 8, 9, 8, 9, 9, 10, 8, 9, 9, 10, 9, 10, 10, 11, 8, 9, 9, 10, 9, 10, 10, 11, 9, 10, 10, 11, 10, 11, 11, 12, 8, 9, 9, 10, 9, 10, 10, 11, 9, 10, 10, 11, 10, 11, 11, 12, 9, 10, 10, 11, 10, 11, 11, 12, 10, 11, 11, 12, 11, 12, 12, 13, 2, 3, 3, 4, 3, 4, 4, 5, 3, 4, 4, 5, 4, 5, 5, 6, 3, 4, 4, 5, 4, 5, 5, 6, 4, 5, 5, 6, 5, 6, 6, 7, 3, 4, 4, 5, 4, 5, 5, 6, 4, 5, 5, 6, 5, 6, 6, 7, 4, 5, 5, 6, 5, 6, 6, 7, 5, 6, 6, 7, 6, 7, 7, 8, 3, 4, 4, 5, 4, 5, 5, 6, 4, 5, 5, 6, 5, 6, 6, 7, 4, 5, 5, 6, 5, 6, 6, 7, 5, 6, 6, 7, 6, 7, 7, 8, 4, 5, 5, 6, 5, 6, 6, 7, 5, 6, 6, 7, 6, 7, 7, 8, 5, 6, 6, 7, 6, 7, 7, 8, 6, 7, 7, 8, 7, 8, 8, 9, 3, 4, 4, 5, 4, 5, 5, 6, 4, 5, 5, 6, 5, 6, 6, 7, 4, 5, 5, 6, 5, 6, 6, 7, 5, 6, 6, 7, 6, 7, 7, 8, 4, 5, 5, 6, 5, 6, 6, 7, 5, 6, 6, 7, 6, 7, 7, 8, 5, 6, 6, 7, 6, 7, 7, 8, 6, 7, 7, 8, 7, 8, 8, 9, 4, 5, 5, 6, 5, 6, 6, 7, 5, 6, 6, 7, 6, 7, 7, 8, 5, 6, 6, 7, 6, 7, 7, 8, 6, 7, 7, 8, 7, 8, 8, 9, 5, 6, 6, 7, 6, 7, 7, 8, 6, 7, 7, 8, 7, 8, 8, 9, 6, 7, 7, 8, 7, 8, 8, 9, 7, 8, 8, 9, 8, 9, 9, 10, 3, 4, 4, 5, 4, 5, 5, 6, 4, 5, 5, 6, 5, 6, 6, 7, 4, 5, 5, 6, 5, 6, 6, 7, 5, 6, 6, 7, 6, 7, 7, 8, 4, 5, 5, 6, 5, 6, 6, 7, 5, 6, 6, 7, 6, 7, 7, 8, 5, 6, 6, 7, 6, 7, 7, 8, 6, 7, 7, 8, 7, 8, 8, 9, 4, 5, 5, 6, 5, 6, 6, 7, 5, 6, 6, 7, 6, 7, 7, 8, 5, 6, 6, 7, 6, 7, 7, 8, 6, 7, 7, 8, 7, 8, 8, 9, 5, 6, 6, 7, 6, 7, 7, 8, 6, 7, 7, 8, 7, 8, 8, 9, 6, 7, 7, 8, 7, 8, 8, 9, 7, 8, 8, 9, 8, 9, 9, 10, 4, 5, 5, 6, 5, 6, 6, 7, 5, 6, 6, 7, 6, 7, 7, 8, 5, 6, 6, 7, 6, 7, 7, 8, 6, 7, 7, 8, 7, 8, 8, 9, 5, 6, 6, 7, 6, 7, 7, 8, 6, 7, 7, 8, 7, 8, 8, 9, 6, 7, 7, 8, 7, 8, 8, 9, 7, 8, 8, 9, 8, 9, 9, 10, 5, 6, 6, 7, 6, 7, 7, 8, 6, 7, 7, 8, 7, 8, 8, 9, 6, 7, 7, 8, 7, 8, 8, 9, 7, 8, 8, 9, 8, 9, 9, 10, 6, 7, 7, 8, 7, 8, 8, 9, 7, 8, 8, 9, 8, 9, 9, 10, 7, 8, 8, 9, 8, 9, 9, 10, 8, 9, 9, 10, 9, 10, 10, 11, 3, 4, 4, 5, 4, 5, 5, 6, 4, 5, 5, 6, 5, 6, 6, 7, 4, 5, 5, 6, 5, 6, 6, 7, 5, 6, 6, 7, 6, 7, 7, 8, 4, 5, 5, 6, 5, 6, 6, 7, 5, 6, 6, 7, 6, 7, 7, 8, 5, 6, 6, 7, 6, 7, 7, 8, 6, 7, 7, 8, 7, 8, 8, 9, 4, 5, 5, 6, 5, 6, 6, 7, 5, 6, 6, 7, 6, 7, 7, 8, 5, 6, 6, 7, 6, 7, 7, 8, 6, 7, 7, 8, 7, 8, 8, 9, 5, 6, 6, 7, 6, 7, 7, 8, 6, 7, 7, 8, 7, 8, 8, 9, 6, 7, 7, 8, 7, 8, 8, 9, 7, 8, 8, 9, 8, 9, 9, 10, 4, 5, 5, 6, 5, 6, 6, 7, 5, 6, 6, 7, 6, 7, 7, 8, 5, 6, 6, 7, 6, 7, 7, 8, 6, 7, 7, 8, 7, 8, 8, 9, 5, 6, 6, 7, 6, 7, 7, 8, 6, 7, 7, 8, 7, 8, 8, 9, 6, 7, 7, 8, 7, 8, 8, 9, 7, 8, 8, 9, 8, 9, 9, 10, 5, 6, 6, 7, 6, 7, 7, 8, 6, 7, 7, 8, 7, 8, 8, 9, 6, 7, 7, 8, 7, 8, 8, 9, 7, 8, 8, 9, 8, 9, 9, 10, 6, 7, 7, 8, 7, 8, 8, 9, 7, 8, 8, 9, 8, 9, 9, 10, 7, 8, 8, 9, 8, 9, 9, 10, 8, 9, 9, 10, 9, 10, 10, 11, 4, 5, 5, 6, 5, 6, 6, 7, 5, 6, 6, 7, 6, 7, 7, 8, 5, 6, 6, 7, 6, 7, 7, 8, 6, 7, 7, 8, 7, 8, 8, 9, 5, 6, 6, 7, 6, 7, 7, 8, 6, 7, 7, 8, 7, 8, 8, 9, 6, 7, 7, 8, 7, 8, 8, 9, 7, 8, 8, 9, 8, 9, 9, 10, 5, 6, 6, 7, 6, 7, 7, 8, 6, 7, 7, 8, 7, 8, 8, 9, 6, 7, 7, 8, 7, 8, 8, 9, 7, 8, 8, 9, 8, 9, 9, 10, 6, 7, 7, 8, 7, 8, 8, 9, 7, 8, 8, 9, 8, 9, 9, 10, 7, 8, 8, 9, 8, 9, 9, 10, 8, 9, 9, 10, 9, 10, 10, 11, 5, 6, 6, 7, 6, 7, 7, 8, 6, 7, 7, 8, 7, 8, 8, 9, 6, 7, 7, 8, 7, 8, 8, 9, 7, 8, 8, 9, 8, 9, 9, 10, 6, 7, 7, 8, 7, 8, 8, 9, 7, 8, 8, 9, 8, 9, 9, 10, 7, 8, 8, 9, 8, 9, 9, 10, 8, 9, 9, 10, 9, 10, 10, 11, 6, 7, 7, 8, 7, 8, 8, 9, 7, 8, 8, 9, 8, 9, 9, 10, 7, 8, 8, 9, 8, 9, 9, 10, 8, 9, 9, 10, 9, 10, 10, 11, 7, 8, 8, 9, 8, 9, 9, 10, 8, 9, 9, 10, 9, 10, 10, 11, 8, 9, 9, 10, 9, 10, 10, 11, 9, 10, 10, 11, 10, 11, 11, 12, 3, 4, 4, 5, 4, 5, 5, 6, 4, 5, 5, 6, 5, 6, 6, 7, 4, 5, 5, 6, 5, 6, 6, 7, 5, 6, 6, 7, 6, 7, 7, 8, 4, 5, 5, 6, 5, 6, 6, 7, 5, 6, 6, 7, 6, 7, 7, 8, 5, 6, 6, 7, 6, 7, 7, 8, 6, 7, 7, 8, 7, 8, 8, 9, 4, 5, 5, 6, 5, 6, 6, 7, 5, 6, 6, 7, 6, 7, 7, 8, 5, 6, 6, 7, 6, 7, 7, 8, 6, 7, 7, 8, 7, 8, 8, 9, 5, 6, 6, 7, 6, 7, 7, 8, 6, 7, 7, 8, 7, 8, 8, 9, 6, 7, 7, 8, 7, 8, 8, 9, 7, 8, 8, 9, 8, 9, 9, 10, 4, 5, 5, 6, 5, 6, 6, 7, 5, 6, 6, 7, 6, 7, 7, 8, 5, 6, 6, 7, 6, 7, 7, 8, 6, 7, 7, 8, 7, 8, 8, 9, 5, 6, 6, 7, 6, 7, 7, 8, 6, 7, 7, 8, 7, 8, 8, 9, 6, 7, 7, 8, 7, 8, 8, 9, 7, 8, 8, 9, 8, 9, 9, 10, 5, 6, 6, 7, 6, 7, 7, 8, 6, 7, 7, 8, 7, 8, 8, 9, 6, 7, 7, 8, 7, 8, 8, 9, 7, 8, 8, 9, 8, 9, 9, 10, 6, 7, 7, 8, 7, 8, 8, 9, 7, 8, 8, 9, 8, 9, 9, 10, 7, 8, 8, 9, 8, 9, 9, 10, 8, 9, 9, 10, 9, 10, 10, 11, 4, 5, 5, 6, 5, 6, 6, 7, 5, 6, 6, 7, 6, 7, 7, 8, 5, 6, 6, 7, 6, 7, 7, 8, 6, 7, 7, 8, 7, 8, 8, 9, 5, 6, 6, 7, 6, 7, 7, 8, 6, 7, 7, 8, 7, 8, 8, 9, 6, 7, 7, 8, 7, 8, 8, 9, 7, 8, 8, 9, 8, 9, 9, 10, 5, 6, 6, 7, 6, 7, 7, 8, 6, 7, 7, 8, 7, 8, 8, 9, 6, 7, 7, 8, 7, 8, 8, 9, 7, 8, 8, 9, 8, 9, 9, 10, 6, 7, 7, 8, 7, 8, 8, 9, 7, 8, 8, 9, 8, 9, 9, 10, 7, 8, 8, 9, 8, 9, 9, 10, 8, 9, 9, 10, 9, 10, 10, 11, 5, 6, 6, 7, 6, 7, 7, 8, 6, 7, 7, 8, 7, 8, 8, 9, 6, 7, 7, 8, 7, 8, 8, 9, 7, 8, 8, 9, 8, 9, 9, 10, 6, 7, 7, 8, 7, 8, 8, 9, 7, 8, 8, 9, 8, 9, 9, 10, 7, 8, 8, 9, 8, 9, 9, 10, 8, 9, 9, 10, 9, 10, 10, 11, 6, 7, 7, 8, 7, 8, 8, 9, 7, 8, 8, 9, 8, 9, 9, 10, 7, 8, 8, 9, 8, 9, 9, 10, 8, 9, 9, 10, 9, 10, 10, 11, 7, 8, 8, 9, 8, 9, 9, 10, 8, 9, 9, 10, 9, 10, 10, 11, 8, 9, 9, 10, 9, 10, 10, 11, 9, 10, 10, 11, 10, 11, 11, 12, 4, 5, 5, 6, 5, 6, 6, 7, 5, 6, 6, 7, 6, 7, 7, 8, 5, 6, 6, 7, 6, 7, 7, 8, 6, 7, 7, 8, 7, 8, 8, 9, 5, 6, 6, 7, 6, 7, 7, 8, 6, 7, 7, 8, 7, 8, 8, 9, 6, 7, 7, 8, 7, 8, 8, 9, 7, 8, 8, 9, 8, 9, 9, 10, 5, 6, 6, 7, 6, 7, 7, 8, 6, 7, 7, 8, 7, 8, 8, 9, 6, 7, 7, 8, 7, 8, 8, 9, 7, 8, 8, 9, 8, 9, 9, 10, 6, 7, 7, 8, 7, 8, 8, 9, 7, 8, 8, 9, 8, 9, 9, 10, 7, 8, 8, 9, 8, 9, 9, 10, 8, 9, 9, 10, 9, 10, 10, 11, 5, 6, 6, 7, 6, 7, 7, 8, 6, 7, 7, 8, 7, 8, 8, 9, 6, 7, 7, 8, 7, 8, 8, 9, 7, 8, 8, 9, 8, 9, 9, 10, 6, 7, 7, 8, 7, 8, 8, 9, 7, 8, 8, 9, 8, 9, 9, 10, 7, 8, 8, 9, 8, 9, 9, 10, 8, 9, 9, 10, 9, 10, 10, 11, 6, 7, 7, 8, 7, 8, 8, 9, 7, 8, 8, 9, 8, 9, 9, 10, 7, 8, 8, 9, 8, 9, 9, 10, 8, 9, 9, 10, 9, 10, 10, 11, 7, 8, 8, 9, 8, 9, 9, 10, 8, 9, 9, 10, 9, 10, 10, 11, 8, 9, 9, 10, 9, 10, 10, 11, 9, 10, 10, 11, 10, 11, 11, 12, 5, 6, 6, 7, 6, 7, 7, 8, 6, 7, 7, 8, 7, 8, 8, 9, 6, 7, 7, 8, 7, 8, 8, 9, 7, 8, 8, 9, 8, 9, 9, 10, 6, 7, 7, 8, 7, 8, 8, 9, 7, 8, 8, 9, 8, 9, 9, 10, 7, 8, 8, 9, 8, 9, 9, 10, 8, 9, 9, 10, 9, 10, 10, 11, 6, 7, 7, 8, 7, 8, 8, 9, 7, 8, 8, 9, 8, 9, 9, 10, 7, 8, 8, 9, 8, 9, 9, 10, 8, 9, 9, 10, 9, 10, 10, 11, 7, 8, 8, 9, 8, 9, 9, 10, 8, 9, 9, 10, 9, 10, 10, 11, 8, 9, 9, 10, 9, 10, 10, 11, 9, 10, 10, 11, 10, 11, 11, 12, 6, 7, 7, 8, 7, 8, 8, 9, 7, 8, 8, 9, 8, 9, 9, 10, 7, 8, 8, 9, 8, 9, 9, 10, 8, 9, 9, 10, 9, 10, 10, 11, 7, 8, 8, 9, 8, 9, 9, 10, 8, 9, 9, 10, 9, 10, 10, 11, 8, 9, 9, 10, 9, 10, 10, 11, 9, 10, 10, 11, 10, 11, 11, 12, 7, 8, 8, 9, 8, 9, 9, 10, 8, 9, 9, 10, 9, 10, 10, 11, 8, 9, 9, 10, 9, 10, 10, 11, 9, 10, 10, 11, 10, 11, 11, 12, 8, 9, 9, 10, 9, 10, 10, 11, 9, 10, 10, 11, 10, 11, 11, 12, 9, 10, 10, 11, 10, 11, 11, 12, 10, 11, 11, 12, 11, 12, 12, 13, 3, 4, 4, 5, 4, 5, 5, 6, 4, 5, 5, 6, 5, 6, 6, 7, 4, 5, 5, 6, 5, 6, 6, 7, 5, 6, 6, 7, 6, 7, 7, 8, 4, 5, 5, 6, 5, 6, 6, 7, 5, 6, 6, 7, 6, 7, 7, 8, 5, 6, 6, 7, 6, 7, 7, 8, 6, 7, 7, 8, 7, 8, 8, 9, 4, 5, 5, 6, 5, 6, 6, 7, 5, 6, 6, 7, 6, 7, 7, 8, 5, 6, 6, 7, 6, 7, 7, 8, 6, 7, 7, 8, 7, 8, 8, 9, 5, 6, 6, 7, 6, 7, 7, 8, 6, 7, 7, 8, 7, 8, 8, 9, 6, 7, 7, 8, 7, 8, 8, 9, 7, 8, 8, 9, 8, 9, 9, 10, 4, 5, 5, 6, 5, 6, 6, 7, 5, 6, 6, 7, 6, 7, 7, 8, 5, 6, 6, 7, 6, 7, 7, 8, 6, 7, 7, 8, 7, 8, 8, 9, 5, 6, 6, 7, 6, 7, 7, 8, 6, 7, 7, 8, 7, 8, 8, 9, 6, 7, 7, 8, 7, 8, 8, 9, 7, 8, 8, 9, 8, 9, 9, 10, 5, 6, 6, 7, 6, 7, 7, 8, 6, 7, 7, 8, 7, 8, 8, 9, 6, 7, 7, 8, 7, 8, 8, 9, 7, 8, 8, 9, 8, 9, 9, 10, 6, 7, 7, 8, 7, 8, 8, 9, 7, 8, 8, 9, 8, 9, 9, 10, 7, 8, 8, 9, 8, 9, 9, 10, 8, 9, 9, 10, 9, 10, 10, 11, 4, 5, 5, 6, 5, 6, 6, 7, 5, 6, 6, 7, 6, 7, 7, 8, 5, 6, 6, 7, 6, 7, 7, 8, 6, 7, 7, 8, 7, 8, 8, 9, 5, 6, 6, 7, 6, 7, 7, 8, 6, 7, 7, 8, 7, 8, 8, 9, 6, 7, 7, 8, 7, 8, 8, 9, 7, 8, 8, 9, 8, 9, 9, 10, 5, 6, 6, 7, 6, 7, 7, 8, 6, 7, 7, 8, 7, 8, 8, 9, 6, 7, 7, 8, 7, 8, 8, 9, 7, 8, 8, 9, 8, 9, 9, 10, 6, 7, 7, 8, 7, 8, 8, 9, 7, 8, 8, 9, 8, 9, 9, 10, 7, 8, 8, 9, 8, 9, 9, 10, 8, 9, 9, 10, 9, 10, 10, 11, 5, 6, 6, 7, 6, 7, 7, 8, 6, 7, 7, 8, 7, 8, 8, 9, 6, 7, 7, 8, 7, 8, 8, 9, 7, 8, 8, 9, 8, 9, 9, 10, 6, 7, 7, 8, 7, 8, 8, 9, 7, 8, 8, 9, 8, 9, 9, 10, 7, 8, 8, 9, 8, 9, 9, 10, 8, 9, 9, 10, 9, 10, 10, 11, 6, 7, 7, 8, 7, 8, 8, 9, 7, 8, 8, 9, 8, 9, 9, 10, 7, 8, 8, 9, 8, 9, 9, 10, 8, 9, 9, 10, 9, 10, 10, 11, 7, 8, 8, 9, 8, 9, 9, 10, 8, 9, 9, 10, 9, 10, 10, 11, 8, 9, 9, 10, 9, 10, 10, 11, 9, 10, 10, 11, 10, 11, 11, 12, 4, 5, 5, 6, 5, 6, 6, 7, 5, 6, 6, 7, 6, 7, 7, 8, 5, 6, 6, 7, 6, 7, 7, 8, 6, 7, 7, 8, 7, 8, 8, 9, 5, 6, 6, 7, 6, 7, 7, 8, 6, 7, 7, 8, 7, 8, 8, 9, 6, 7, 7, 8, 7, 8, 8, 9, 7, 8, 8, 9, 8, 9, 9, 10, 5, 6, 6, 7, 6, 7, 7, 8, 6, 7, 7, 8, 7, 8, 8, 9, 6, 7, 7, 8, 7, 8, 8, 9, 7, 8, 8, 9, 8, 9, 9, 10, 6, 7, 7, 8, 7, 8, 8, 9, 7, 8, 8, 9, 8, 9, 9, 10, 7, 8, 8, 9, 8, 9, 9, 10, 8, 9, 9, 10, 9, 10, 10, 11, 5, 6, 6, 7, 6, 7, 7, 8, 6, 7, 7, 8, 7, 8, 8, 9, 6, 7, 7, 8, 7, 8, 8, 9, 7, 8, 8, 9, 8, 9, 9, 10, 6, 7, 7, 8, 7, 8, 8, 9, 7, 8, 8, 9, 8, 9, 9, 10, 7, 8, 8, 9, 8, 9, 9, 10, 8, 9, 9, 10, 9, 10, 10, 11, 6, 7, 7, 8, 7, 8, 8, 9, 7, 8, 8, 9, 8, 9, 9, 10, 7, 8, 8, 9, 8, 9, 9, 10, 8, 9, 9, 10, 9, 10, 10, 11, 7, 8, 8, 9, 8, 9, 9, 10, 8, 9, 9, 10, 9, 10, 10, 11, 8, 9, 9, 10, 9, 10, 10, 11, 9, 10, 10, 11, 10, 11, 11, 12, 5, 6, 6, 7, 6, 7, 7, 8, 6, 7, 7, 8, 7, 8, 8, 9, 6, 7, 7, 8, 7, 8, 8, 9, 7, 8, 8, 9, 8, 9, 9, 10, 6, 7, 7, 8, 7, 8, 8, 9, 7, 8, 8, 9, 8, 9, 9, 10, 7, 8, 8, 9, 8, 9, 9, 10, 8, 9, 9, 10, 9, 10, 10, 11, 6, 7, 7, 8, 7, 8, 8, 9, 7, 8, 8, 9, 8, 9, 9, 10, 7, 8, 8, 9, 8, 9, 9, 10, 8, 9, 9, 10, 9, 10, 10, 11, 7, 8, 8, 9, 8, 9, 9, 10, 8, 9, 9, 10, 9, 10, 10, 11, 8, 9, 9, 10, 9, 10, 10, 11, 9, 10, 10, 11, 10, 11, 11, 12, 6, 7, 7, 8, 7, 8, 8, 9, 7, 8, 8, 9, 8, 9, 9, 10, 7, 8, 8, 9, 8, 9, 9, 10, 8, 9, 9, 10, 9, 10, 10, 11, 7, 8, 8, 9, 8, 9, 9, 10, 8, 9, 9, 10, 9, 10, 10, 11, 8, 9, 9, 10, 9, 10, 10, 11, 9, 10, 10, 11, 10, 11, 11, 12, 7, 8, 8, 9, 8, 9, 9, 10, 8, 9, 9, 10, 9, 10, 10, 11, 8, 9, 9, 10, 9, 10, 10, 11, 9, 10, 10, 11, 10, 11, 11, 12, 8, 9, 9, 10, 9, 10, 10, 11, 9, 10, 10, 11, 10, 11, 11, 12, 9, 10, 10, 11, 10, 11, 11, 12, 10, 11, 11, 12, 11, 12, 12, 13, 4, 5, 5, 6, 5, 6, 6, 7, 5, 6, 6, 7, 6, 7, 7, 8, 5, 6, 6, 7, 6, 7, 7, 8, 6, 7, 7, 8, 7, 8, 8, 9, 5, 6, 6, 7, 6, 7, 7, 8, 6, 7, 7, 8, 7, 8, 8, 9, 6, 7, 7, 8, 7, 8, 8, 9, 7, 8, 8, 9, 8, 9, 9, 10, 5, 6, 6, 7, 6, 7, 7, 8, 6, 7, 7, 8, 7, 8, 8, 9, 6, 7, 7, 8, 7, 8, 8, 9, 7, 8, 8, 9, 8, 9, 9, 10, 6, 7, 7, 8, 7, 8, 8, 9, 7, 8, 8, 9, 8, 9, 9, 10, 7, 8, 8, 9, 8, 9, 9, 10, 8, 9, 9, 10, 9, 10, 10, 11, 5, 6, 6, 7, 6, 7, 7, 8, 6, 7, 7, 8, 7, 8, 8, 9, 6, 7, 7, 8, 7, 8, 8, 9, 7, 8, 8, 9, 8, 9, 9, 10, 6, 7, 7, 8, 7, 8, 8, 9, 7, 8, 8, 9, 8, 9, 9, 10, 7, 8, 8, 9, 8, 9, 9, 10, 8, 9, 9, 10, 9, 10, 10, 11, 6, 7, 7, 8, 7, 8, 8, 9, 7, 8, 8, 9, 8, 9, 9, 10, 7, 8, 8, 9, 8, 9, 9, 10, 8, 9, 9, 10, 9, 10, 10, 11, 7, 8, 8, 9, 8, 9, 9, 10, 8, 9, 9, 10, 9, 10, 10, 11, 8, 9, 9, 10, 9, 10, 10, 11, 9, 10, 10, 11, 10, 11, 11, 12, 5, 6, 6, 7, 6, 7, 7, 8, 6, 7, 7, 8, 7, 8, 8, 9, 6, 7, 7, 8, 7, 8, 8, 9, 7, 8, 8, 9, 8, 9, 9, 10, 6, 7, 7, 8, 7, 8, 8, 9, 7, 8, 8, 9, 8, 9, 9, 10, 7, 8, 8, 9, 8, 9, 9, 10, 8, 9, 9, 10, 9, 10, 10, 11, 6, 7, 7, 8, 7, 8, 8, 9, 7, 8, 8, 9, 8, 9, 9, 10, 7, 8, 8, 9, 8, 9, 9, 10, 8, 9, 9, 10, 9, 10, 10, 11, 7, 8, 8, 9, 8, 9, 9, 10, 8, 9, 9, 10, 9, 10, 10, 11, 8, 9, 9, 10, 9, 10, 10, 11, 9, 10, 10, 11, 10, 11, 11, 12, 6, 7, 7, 8, 7, 8, 8, 9, 7, 8, 8, 9, 8, 9, 9, 10, 7, 8, 8, 9, 8, 9, 9, 10, 8, 9, 9, 10, 9, 10, 10, 11, 7, 8, 8, 9, 8, 9, 9, 10, 8, 9, 9, 10, 9, 10, 10, 11, 8, 9, 9, 10, 9, 10, 10, 11, 9, 10, 10, 11, 10, 11, 11, 12, 7, 8, 8, 9, 8, 9, 9, 10, 8, 9, 9, 10, 9, 10, 10, 11, 8, 9, 9, 10, 9, 10, 10, 11, 9, 10, 10, 11, 10, 11, 11, 12, 8, 9, 9, 10, 9, 10, 10, 11, 9, 10, 10, 11, 10, 11, 11, 12, 9, 10, 10, 11, 10, 11, 11, 12, 10, 11, 11, 12, 11, 12, 12, 13, 5, 6, 6, 7, 6, 7, 7, 8, 6, 7, 7, 8, 7, 8, 8, 9, 6, 7, 7, 8, 7, 8, 8, 9, 7, 8, 8, 9, 8, 9, 9, 10, 6, 7, 7, 8, 7, 8, 8, 9, 7, 8, 8, 9, 8, 9, 9, 10, 7, 8, 8, 9, 8, 9, 9, 10, 8, 9, 9, 10, 9, 10, 10, 11, 6, 7, 7, 8, 7, 8, 8, 9, 7, 8, 8, 9, 8, 9, 9, 10, 7, 8, 8, 9, 8, 9, 9, 10, 8, 9, 9, 10, 9, 10, 10, 11, 7, 8, 8, 9, 8, 9, 9, 10, 8, 9, 9, 10, 9, 10, 10, 11, 8, 9, 9, 10, 9, 10, 10, 11, 9, 10, 10, 11, 10, 11, 11, 12, 6, 7, 7, 8, 7, 8, 8, 9, 7, 8, 8, 9, 8, 9, 9, 10, 7, 8, 8, 9, 8, 9, 9, 10, 8, 9, 9, 10, 9, 10, 10, 11, 7, 8, 8, 9, 8, 9, 9, 10, 8, 9, 9, 10, 9, 10, 10, 11, 8, 9, 9, 10, 9, 10, 10, 11, 9, 10, 10, 11, 10, 11, 11, 12, 7, 8, 8, 9, 8, 9, 9, 10, 8, 9, 9, 10, 9, 10, 10, 11, 8, 9, 9, 10, 9, 10, 10, 11, 9, 10, 10, 11, 10, 11, 11, 12, 8, 9, 9, 10, 9, 10, 10, 11, 9, 10, 10, 11, 10, 11, 11, 12, 9, 10, 10, 11, 10, 11, 11, 12, 10, 11, 11, 12, 11, 12, 12, 13, 6, 7, 7, 8, 7, 8, 8, 9, 7, 8, 8, 9, 8, 9, 9, 10, 7, 8, 8, 9, 8, 9, 9, 10, 8, 9, 9, 10, 9, 10, 10, 11, 7, 8, 8, 9, 8, 9, 9, 10, 8, 9, 9, 10, 9, 10, 10, 11, 8, 9, 9, 10, 9, 10, 10, 11, 9, 10, 10, 11, 10, 11, 11, 12, 7, 8, 8, 9, 8, 9, 9, 10, 8, 9, 9, 10, 9, 10, 10, 11, 8, 9, 9, 10, 9, 10, 10, 11, 9, 10, 10, 11, 10, 11, 11, 12, 8, 9, 9, 10, 9, 10, 10, 11, 9, 10, 10, 11, 10, 11, 11, 12, 9, 10, 10, 11, 10, 11, 11, 12, 10, 11, 11, 12, 11, 12, 12, 13, 7, 8, 8, 9, 8, 9, 9, 10, 8, 9, 9, 10, 9, 10, 10, 11, 8, 9, 9, 10, 9, 10, 10, 11, 9, 10, 10, 11, 10, 11, 11, 12, 8, 9, 9, 10, 9, 10, 10, 11, 9, 10, 10, 11, 10, 11, 11, 12, 9, 10, 10, 11, 10, 11, 11, 12, 10, 11, 11, 12, 11, 12, 12, 13, 8, 9, 9, 10, 9, 10, 10, 11, 9, 10, 10, 11, 10, 11, 11, 12, 9, 10, 10, 11, 10, 11, 11, 12, 10, 11, 11, 12, 11, 12, 12, 13, 9, 10, 10, 11, 10, 11, 11, 12, 10, 11, 11, 12, 11, 12, 12, 13, 10, 11, 11, 12, 11, 12, 12, 13, 11, 12, 12, 13, 12, 13, 13, 14, 2, 3, 3, 4, 3, 4, 4, 5, 3, 4, 4, 5, 4, 5, 5, 6, 3, 4, 4, 5, 4, 5, 5, 6, 4, 5, 5, 6, 5, 6, 6, 7, 3, 4, 4, 5, 4, 5, 5, 6, 4, 5, 5, 6, 5, 6, 6, 7, 4, 5, 5, 6, 5, 6, 6, 7, 5, 6, 6, 7, 6, 7, 7, 8, 3, 4, 4, 5, 4, 5, 5, 6, 4, 5, 5, 6, 5, 6, 6, 7, 4, 5, 5, 6, 5, 6, 6, 7, 5, 6, 6, 7, 6, 7, 7, 8, 4, 5, 5, 6, 5, 6, 6, 7, 5, 6, 6, 7, 6, 7, 7, 8, 5, 6, 6, 7, 6, 7, 7, 8, 6, 7, 7, 8, 7, 8, 8, 9, 3, 4, 4, 5, 4, 5, 5, 6, 4, 5, 5, 6, 5, 6, 6, 7, 4, 5, 5, 6, 5, 6, 6, 7, 5, 6, 6, 7, 6, 7, 7, 8, 4, 5, 5, 6, 5, 6, 6, 7, 5, 6, 6, 7, 6, 7, 7, 8, 5, 6, 6, 7, 6, 7, 7, 8, 6, 7, 7, 8, 7, 8, 8, 9, 4, 5, 5, 6, 5, 6, 6, 7, 5, 6, 6, 7, 6, 7, 7, 8, 5, 6, 6, 7, 6, 7, 7, 8, 6, 7, 7, 8, 7, 8, 8, 9, 5, 6, 6, 7, 6, 7, 7, 8, 6, 7, 7, 8, 7, 8, 8, 9, 6, 7, 7, 8, 7, 8, 8, 9, 7, 8, 8, 9, 8, 9, 9, 10, 3, 4, 4, 5, 4, 5, 5, 6, 4, 5, 5, 6, 5, 6, 6, 7, 4, 5, 5, 6, 5, 6, 6, 7, 5, 6, 6, 7, 6, 7, 7, 8, 4, 5, 5, 6, 5, 6, 6, 7, 5, 6, 6, 7, 6, 7, 7, 8, 5, 6, 6, 7, 6, 7, 7, 8, 6, 7, 7, 8, 7, 8, 8, 9, 4, 5, 5, 6, 5, 6, 6, 7, 5, 6, 6, 7, 6, 7, 7, 8, 5, 6, 6, 7, 6, 7, 7, 8, 6, 7, 7, 8, 7, 8, 8, 9, 5, 6, 6, 7, 6, 7, 7, 8, 6, 7, 7, 8, 7, 8, 8, 9, 6, 7, 7, 8, 7, 8, 8, 9, 7, 8, 8, 9, 8, 9, 9, 10, 4, 5, 5, 6, 5, 6, 6, 7, 5, 6, 6, 7, 6, 7, 7, 8, 5, 6, 6, 7, 6, 7, 7, 8, 6, 7, 7, 8, 7, 8, 8, 9, 5, 6, 6, 7, 6, 7, 7, 8, 6, 7, 7, 8, 7, 8, 8, 9, 6, 7, 7, 8, 7, 8, 8, 9, 7, 8, 8, 9, 8, 9, 9, 10, 5, 6, 6, 7, 6, 7, 7, 8, 6, 7, 7, 8, 7, 8, 8, 9, 6, 7, 7, 8, 7, 8, 8, 9, 7, 8, 8, 9, 8, 9, 9, 10, 6, 7, 7, 8, 7, 8, 8, 9, 7, 8, 8, 9, 8, 9, 9, 10, 7, 8, 8, 9, 8, 9, 9, 10, 8, 9, 9, 10, 9, 10, 10, 11, 3, 4, 4, 5, 4, 5, 5, 6, 4, 5, 5, 6, 5, 6, 6, 7, 4, 5, 5, 6, 5, 6, 6, 7, 5, 6, 6, 7, 6, 7, 7, 8, 4, 5, 5, 6, 5, 6, 6, 7, 5, 6, 6, 7, 6, 7, 7, 8, 5, 6, 6, 7, 6, 7, 7, 8, 6, 7, 7, 8, 7, 8, 8, 9, 4, 5, 5, 6, 5, 6, 6, 7, 5, 6, 6, 7, 6, 7, 7, 8, 5, 6, 6, 7, 6, 7, 7, 8, 6, 7, 7, 8, 7, 8, 8, 9, 5, 6, 6, 7, 6, 7, 7, 8, 6, 7, 7, 8, 7, 8, 8, 9, 6, 7, 7, 8, 7, 8, 8, 9, 7, 8, 8, 9, 8, 9, 9, 10, 4, 5, 5, 6, 5, 6, 6, 7, 5, 6, 6, 7, 6, 7, 7, 8, 5, 6, 6, 7, 6, 7, 7, 8, 6, 7, 7, 8, 7, 8, 8, 9, 5, 6, 6, 7, 6, 7, 7, 8, 6, 7, 7, 8, 7, 8, 8, 9, 6, 7, 7, 8, 7, 8, 8, 9, 7, 8, 8, 9, 8, 9, 9, 10, 5, 6, 6, 7, 6, 7, 7, 8, 6, 7, 7, 8, 7, 8, 8, 9, 6, 7, 7, 8, 7, 8, 8, 9, 7, 8, 8, 9, 8, 9, 9, 10, 6, 7, 7, 8, 7, 8, 8, 9, 7, 8, 8, 9, 8, 9, 9, 10, 7, 8, 8, 9, 8, 9, 9, 10, 8, 9, 9, 10, 9, 10, 10, 11, 4, 5, 5, 6, 5, 6, 6, 7, 5, 6, 6, 7, 6, 7, 7, 8, 5, 6, 6, 7, 6, 7, 7, 8, 6, 7, 7, 8, 7, 8, 8, 9, 5, 6, 6, 7, 6, 7, 7, 8, 6, 7, 7, 8, 7, 8, 8, 9, 6, 7, 7, 8, 7, 8, 8, 9, 7, 8, 8, 9, 8, 9, 9, 10, 5, 6, 6, 7, 6, 7, 7, 8, 6, 7, 7, 8, 7, 8, 8, 9, 6, 7, 7, 8, 7, 8, 8, 9, 7, 8, 8, 9, 8, 9, 9, 10, 6, 7, 7, 8, 7, 8, 8, 9, 7, 8, 8, 9, 8, 9, 9, 10, 7, 8, 8, 9, 8, 9, 9, 10, 8, 9, 9, 10, 9, 10, 10, 11, 5, 6, 6, 7, 6, 7, 7, 8, 6, 7, 7, 8, 7, 8, 8, 9, 6, 7, 7, 8, 7, 8, 8, 9, 7, 8, 8, 9, 8, 9, 9, 10, 6, 7, 7, 8, 7, 8, 8, 9, 7, 8, 8, 9, 8, 9, 9, 10, 7, 8, 8, 9, 8, 9, 9, 10, 8, 9, 9, 10, 9, 10, 10, 11, 6, 7, 7, 8, 7, 8, 8, 9, 7, 8, 8, 9, 8, 9, 9, 10, 7, 8, 8, 9, 8, 9, 9, 10, 8, 9, 9, 10, 9, 10, 10, 11, 7, 8, 8, 9, 8, 9, 9, 10, 8, 9, 9, 10, 9, 10, 10, 11, 8, 9, 9, 10, 9, 10, 10, 11, 9, 10, 10, 11, 10, 11, 11, 12, 3, 4, 4, 5, 4, 5, 5, 6, 4, 5, 5, 6, 5, 6, 6, 7, 4, 5, 5, 6, 5, 6, 6, 7, 5, 6, 6, 7, 6, 7, 7, 8, 4, 5, 5, 6, 5, 6, 6, 7, 5, 6, 6, 7, 6, 7, 7, 8, 5, 6, 6, 7, 6, 7, 7, 8, 6, 7, 7, 8, 7, 8, 8, 9, 4, 5, 5, 6, 5, 6, 6, 7, 5, 6, 6, 7, 6, 7, 7, 8, 5, 6, 6, 7, 6, 7, 7, 8, 6, 7, 7, 8, 7, 8, 8, 9, 5, 6, 6, 7, 6, 7, 7, 8, 6, 7, 7, 8, 7, 8, 8, 9, 6, 7, 7, 8, 7, 8, 8, 9, 7, 8, 8, 9, 8, 9, 9, 10, 4, 5, 5, 6, 5, 6, 6, 7, 5, 6, 6, 7, 6, 7, 7, 8, 5, 6, 6, 7, 6, 7, 7, 8, 6, 7, 7, 8, 7, 8, 8, 9, 5, 6, 6, 7, 6, 7, 7, 8, 6, 7, 7, 8, 7, 8, 8, 9, 6, 7, 7, 8, 7, 8, 8, 9, 7, 8, 8, 9, 8, 9, 9, 10, 5, 6, 6, 7, 6, 7, 7, 8, 6, 7, 7, 8, 7, 8, 8, 9, 6, 7, 7, 8, 7, 8, 8, 9, 7, 8, 8, 9, 8, 9, 9, 10, 6, 7, 7, 8, 7, 8, 8, 9, 7, 8, 8, 9, 8, 9, 9, 10, 7, 8, 8, 9, 8, 9, 9, 10, 8, 9, 9, 10, 9, 10, 10, 11, 4, 5, 5, 6, 5, 6, 6, 7, 5, 6, 6, 7, 6, 7, 7, 8, 5, 6, 6, 7, 6, 7, 7, 8, 6, 7, 7, 8, 7, 8, 8, 9, 5, 6, 6, 7, 6, 7, 7, 8, 6, 7, 7, 8, 7, 8, 8, 9, 6, 7, 7, 8, 7, 8, 8, 9, 7, 8, 8, 9, 8, 9, 9, 10, 5, 6, 6, 7, 6, 7, 7, 8, 6, 7, 7, 8, 7, 8, 8, 9, 6, 7, 7, 8, 7, 8, 8, 9, 7, 8, 8, 9, 8, 9, 9, 10, 6, 7, 7, 8, 7, 8, 8, 9, 7, 8, 8, 9, 8, 9, 9, 10, 7, 8, 8, 9, 8, 9, 9, 10, 8, 9, 9, 10, 9, 10, 10, 11, 5, 6, 6, 7, 6, 7, 7, 8, 6, 7, 7, 8, 7, 8, 8, 9, 6, 7, 7, 8, 7, 8, 8, 9, 7, 8, 8, 9, 8, 9, 9, 10, 6, 7, 7, 8, 7, 8, 8, 9, 7, 8, 8, 9, 8, 9, 9, 10, 7, 8, 8, 9, 8, 9, 9, 10, 8, 9, 9, 10, 9, 10, 10, 11, 6, 7, 7, 8, 7, 8, 8, 9, 7, 8, 8, 9, 8, 9, 9, 10, 7, 8, 8, 9, 8, 9, 9, 10, 8, 9, 9, 10, 9, 10, 10, 11, 7, 8, 8, 9, 8, 9, 9, 10, 8, 9, 9, 10, 9, 10, 10, 11, 8, 9, 9, 10, 9, 10, 10, 11, 9, 10, 10, 11, 10, 11, 11, 12, 4, 5, 5, 6, 5, 6, 6, 7, 5, 6, 6, 7, 6, 7, 7, 8, 5, 6, 6, 7, 6, 7, 7, 8, 6, 7, 7, 8, 7, 8, 8, 9, 5, 6, 6, 7, 6, 7, 7, 8, 6, 7, 7, 8, 7, 8, 8, 9, 6, 7, 7, 8, 7, 8, 8, 9, 7, 8, 8, 9, 8, 9, 9, 10, 5, 6, 6, 7, 6, 7, 7, 8, 6, 7, 7, 8, 7, 8, 8, 9, 6, 7, 7, 8, 7, 8, 8, 9, 7, 8, 8, 9, 8, 9, 9, 10, 6, 7, 7, 8, 7, 8, 8, 9, 7, 8, 8, 9, 8, 9, 9, 10, 7, 8, 8, 9, 8, 9, 9, 10, 8, 9, 9, 10, 9, 10, 10, 11, 5, 6, 6, 7, 6, 7, 7, 8, 6, 7, 7, 8, 7, 8, 8, 9, 6, 7, 7, 8, 7, 8, 8, 9, 7, 8, 8, 9, 8, 9, 9, 10, 6, 7, 7, 8, 7, 8, 8, 9, 7, 8, 8, 9, 8, 9, 9, 10, 7, 8, 8, 9, 8, 9, 9, 10, 8, 9, 9, 10, 9, 10, 10, 11, 6, 7, 7, 8, 7, 8, 8, 9, 7, 8, 8, 9, 8, 9, 9, 10, 7, 8, 8, 9, 8, 9, 9, 10, 8, 9, 9, 10, 9, 10, 10, 11, 7, 8, 8, 9, 8, 9, 9, 10, 8, 9, 9, 10, 9, 10, 10, 11, 8, 9, 9, 10, 9, 10, 10, 11, 9, 10, 10, 11, 10, 11, 11, 12, 5, 6, 6, 7, 6, 7, 7, 8, 6, 7, 7, 8, 7, 8, 8, 9, 6, 7, 7, 8, 7, 8, 8, 9, 7, 8, 8, 9, 8, 9, 9, 10, 6, 7, 7, 8, 7, 8, 8, 9, 7, 8, 8, 9, 8, 9, 9, 10, 7, 8, 8, 9, 8, 9, 9, 10, 8, 9, 9, 10, 9, 10, 10, 11, 6, 7, 7, 8, 7, 8, 8, 9, 7, 8, 8, 9, 8, 9, 9, 10, 7, 8, 8, 9, 8, 9, 9, 10, 8, 9, 9, 10, 9, 10, 10, 11, 7, 8, 8, 9, 8, 9, 9, 10, 8, 9, 9, 10, 9, 10, 10, 11, 8, 9, 9, 10, 9, 10, 10, 11, 9, 10, 10, 11, 10, 11, 11, 12, 6, 7, 7, 8, 7, 8, 8, 9, 7, 8, 8, 9, 8, 9, 9, 10, 7, 8, 8, 9, 8, 9, 9, 10, 8, 9, 9, 10, 9, 10, 10, 11, 7, 8, 8, 9, 8, 9, 9, 10, 8, 9, 9, 10, 9, 10, 10, 11, 8, 9, 9, 10, 9, 10, 10, 11, 9, 10, 10, 11, 10, 11, 11, 12, 7, 8, 8, 9, 8, 9, 9, 10, 8, 9, 9, 10, 9, 10, 10, 11, 8, 9, 9, 10, 9, 10, 10, 11, 9, 10, 10, 11, 10, 11, 11, 12, 8, 9, 9, 10, 9, 10, 10, 11, 9, 10, 10, 11, 10, 11, 11, 12, 9, 10, 10, 11, 10, 11, 11, 12, 10, 11, 11, 12, 11, 12, 12, 13, 3, 4, 4, 5, 4, 5, 5, 6, 4, 5, 5, 6, 5, 6, 6, 7, 4, 5, 5, 6, 5, 6, 6, 7, 5, 6, 6, 7, 6, 7, 7, 8, 4, 5, 5, 6, 5, 6, 6, 7, 5, 6, 6, 7, 6, 7, 7, 8, 5, 6, 6, 7, 6, 7, 7, 8, 6, 7, 7, 8, 7, 8, 8, 9, 4, 5, 5, 6, 5, 6, 6, 7, 5, 6, 6, 7, 6, 7, 7, 8, 5, 6, 6, 7, 6, 7, 7, 8, 6, 7, 7, 8, 7, 8, 8, 9, 5, 6, 6, 7, 6, 7, 7, 8, 6, 7, 7, 8, 7, 8, 8, 9, 6, 7, 7, 8, 7, 8, 8, 9, 7, 8, 8, 9, 8, 9, 9, 10, 4, 5, 5, 6, 5, 6, 6, 7, 5, 6, 6, 7, 6, 7, 7, 8, 5, 6, 6, 7, 6, 7, 7, 8, 6, 7, 7, 8, 7, 8, 8, 9, 5, 6, 6, 7, 6, 7, 7, 8, 6, 7, 7, 8, 7, 8, 8, 9, 6, 7, 7, 8, 7, 8, 8, 9, 7, 8, 8, 9, 8, 9, 9, 10, 5, 6, 6, 7, 6, 7, 7, 8, 6, 7, 7, 8, 7, 8, 8, 9, 6, 7, 7, 8, 7, 8, 8, 9, 7, 8, 8, 9, 8, 9, 9, 10, 6, 7, 7, 8, 7, 8, 8, 9, 7, 8, 8, 9, 8, 9, 9, 10, 7, 8, 8, 9, 8, 9, 9, 10, 8, 9, 9, 10, 9, 10, 10, 11, 4, 5, 5, 6, 5, 6, 6, 7, 5, 6, 6, 7, 6, 7, 7, 8, 5, 6, 6, 7, 6, 7, 7, 8, 6, 7, 7, 8, 7, 8, 8, 9, 5, 6, 6, 7, 6, 7, 7, 8, 6, 7, 7, 8, 7, 8, 8, 9, 6, 7, 7, 8, 7, 8, 8, 9, 7, 8, 8, 9, 8, 9, 9, 10, 5, 6, 6, 7, 6, 7, 7, 8, 6, 7, 7, 8, 7, 8, 8, 9, 6, 7, 7, 8, 7, 8, 8, 9, 7, 8, 8, 9, 8, 9, 9, 10, 6, 7, 7, 8, 7, 8, 8, 9, 7, 8, 8, 9, 8, 9, 9, 10, 7, 8, 8, 9, 8, 9, 9, 10, 8, 9, 9, 10, 9, 10, 10, 11, 5, 6, 6, 7, 6, 7, 7, 8, 6, 7, 7, 8, 7, 8, 8, 9, 6, 7, 7, 8, 7, 8, 8, 9, 7, 8, 8, 9, 8, 9, 9, 10, 6, 7, 7, 8, 7, 8, 8, 9, 7, 8, 8, 9, 8, 9, 9, 10, 7, 8, 8, 9, 8, 9, 9, 10, 8, 9, 9, 10, 9, 10, 10, 11, 6, 7, 7, 8, 7, 8, 8, 9, 7, 8, 8, 9, 8, 9, 9, 10, 7, 8, 8, 9, 8, 9, 9, 10, 8, 9, 9, 10, 9, 10, 10, 11, 7, 8, 8, 9, 8, 9, 9, 10, 8, 9, 9, 10, 9, 10, 10, 11, 8, 9, 9, 10, 9, 10, 10, 11, 9, 10, 10, 11, 10, 11, 11, 12, 4, 5, 5, 6, 5, 6, 6, 7, 5, 6, 6, 7, 6, 7, 7, 8, 5, 6, 6, 7, 6, 7, 7, 8, 6, 7, 7, 8, 7, 8, 8, 9, 5, 6, 6, 7, 6, 7, 7, 8, 6, 7, 7, 8, 7, 8, 8, 9, 6, 7, 7, 8, 7, 8, 8, 9, 7, 8, 8, 9, 8, 9, 9, 10, 5, 6, 6, 7, 6, 7, 7, 8, 6, 7, 7, 8, 7, 8, 8, 9, 6, 7, 7, 8, 7, 8, 8, 9, 7, 8, 8, 9, 8, 9, 9, 10, 6, 7, 7, 8, 7, 8, 8, 9, 7, 8, 8, 9, 8, 9, 9, 10, 7, 8, 8, 9, 8, 9, 9, 10, 8, 9, 9, 10, 9, 10, 10, 11, 5, 6, 6, 7, 6, 7, 7, 8, 6, 7, 7, 8, 7, 8, 8, 9, 6, 7, 7, 8, 7, 8, 8, 9, 7, 8, 8, 9, 8, 9, 9, 10, 6, 7, 7, 8, 7, 8, 8, 9, 7, 8, 8, 9, 8, 9, 9, 10, 7, 8, 8, 9, 8, 9, 9, 10, 8, 9, 9, 10, 9, 10, 10, 11, 6, 7, 7, 8, 7, 8, 8, 9, 7, 8, 8, 9, 8, 9, 9, 10, 7, 8, 8, 9, 8, 9, 9, 10, 8, 9, 9, 10, 9, 10, 10, 11, 7, 8, 8, 9, 8, 9, 9, 10, 8, 9, 9, 10, 9, 10, 10, 11, 8, 9, 9, 10, 9, 10, 10, 11, 9, 10, 10, 11, 10, 11, 11, 12, 5, 6, 6, 7, 6, 7, 7, 8, 6, 7, 7, 8, 7, 8, 8, 9, 6, 7, 7, 8, 7, 8, 8, 9, 7, 8, 8, 9, 8, 9, 9, 10, 6, 7, 7, 8, 7, 8, 8, 9, 7, 8, 8, 9, 8, 9, 9, 10, 7, 8, 8, 9, 8, 9, 9, 10, 8, 9, 9, 10, 9, 10, 10, 11, 6, 7, 7, 8, 7, 8, 8, 9, 7, 8, 8, 9, 8, 9, 9, 10, 7, 8, 8, 9, 8, 9, 9, 10, 8, 9, 9, 10, 9, 10, 10, 11, 7, 8, 8, 9, 8, 9, 9, 10, 8, 9, 9, 10, 9, 10, 10, 11, 8, 9, 9, 10, 9, 10, 10, 11, 9, 10, 10, 11, 10, 11, 11, 12, 6, 7, 7, 8, 7, 8, 8, 9, 7, 8, 8, 9, 8, 9, 9, 10, 7, 8, 8, 9, 8, 9, 9, 10, 8, 9, 9, 10, 9, 10, 10, 11, 7, 8, 8, 9, 8, 9, 9, 10, 8, 9, 9, 10, 9, 10, 10, 11, 8, 9, 9, 10, 9, 10, 10, 11, 9, 10, 10, 11, 10, 11, 11, 12, 7, 8, 8, 9, 8, 9, 9, 10, 8, 9, 9, 10, 9, 10, 10, 11, 8, 9, 9, 10, 9, 10, 10, 11, 9, 10, 10, 11, 10, 11, 11, 12, 8, 9, 9, 10, 9, 10, 10, 11, 9, 10, 10, 11, 10, 11, 11, 12, 9, 10, 10, 11, 10, 11, 11, 12, 10, 11, 11, 12, 11, 12, 12, 13, 4, 5, 5, 6, 5, 6, 6, 7, 5, 6, 6, 7, 6, 7, 7, 8, 5, 6, 6, 7, 6, 7, 7, 8, 6, 7, 7, 8, 7, 8, 8, 9, 5, 6, 6, 7, 6, 7, 7, 8, 6, 7, 7, 8, 7, 8, 8, 9, 6, 7, 7, 8, 7, 8, 8, 9, 7, 8, 8, 9, 8, 9, 9, 10, 5, 6, 6, 7, 6, 7, 7, 8, 6, 7, 7, 8, 7, 8, 8, 9, 6, 7, 7, 8, 7, 8, 8, 9, 7, 8, 8, 9, 8, 9, 9, 10, 6, 7, 7, 8, 7, 8, 8, 9, 7, 8, 8, 9, 8, 9, 9, 10, 7, 8, 8, 9, 8, 9, 9, 10, 8, 9, 9, 10, 9, 10, 10, 11, 5, 6, 6, 7, 6, 7, 7, 8, 6, 7, 7, 8, 7, 8, 8, 9, 6, 7, 7, 8, 7, 8, 8, 9, 7, 8, 8, 9, 8, 9, 9, 10, 6, 7, 7, 8, 7, 8, 8, 9, 7, 8, 8, 9, 8, 9, 9, 10, 7, 8, 8, 9, 8, 9, 9, 10, 8, 9, 9, 10, 9, 10, 10, 11, 6, 7, 7, 8, 7, 8, 8, 9, 7, 8, 8, 9, 8, 9, 9, 10, 7, 8, 8, 9, 8, 9, 9, 10, 8, 9, 9, 10, 9, 10, 10, 11, 7, 8, 8, 9, 8, 9, 9, 10, 8, 9, 9, 10, 9, 10, 10, 11, 8, 9, 9, 10, 9, 10, 10, 11, 9, 10, 10, 11, 10, 11, 11, 12, 5, 6, 6, 7, 6, 7, 7, 8, 6, 7, 7, 8, 7, 8, 8, 9, 6, 7, 7, 8, 7, 8, 8, 9, 7, 8, 8, 9, 8, 9, 9, 10, 6, 7, 7, 8, 7, 8, 8, 9, 7, 8, 8, 9, 8, 9, 9, 10, 7, 8, 8, 9, 8, 9, 9, 10, 8, 9, 9, 10, 9, 10, 10, 11, 6, 7, 7, 8, 7, 8, 8, 9, 7, 8, 8, 9, 8, 9, 9, 10, 7, 8, 8, 9, 8, 9, 9, 10, 8, 9, 9, 10, 9, 10, 10, 11, 7, 8, 8, 9, 8, 9, 9, 10, 8, 9, 9, 10, 9, 10, 10, 11, 8, 9, 9, 10, 9, 10, 10, 11, 9, 10, 10, 11, 10, 11, 11, 12, 6, 7, 7, 8, 7, 8, 8, 9, 7, 8, 8, 9, 8, 9, 9, 10, 7, 8, 8, 9, 8, 9, 9, 10, 8, 9, 9, 10, 9, 10, 10, 11, 7, 8, 8, 9, 8, 9, 9, 10, 8, 9, 9, 10, 9, 10, 10, 11, 8, 9, 9, 10, 9, 10, 10, 11, 9, 10, 10, 11, 10, 11, 11, 12, 7, 8, 8, 9, 8, 9, 9, 10, 8, 9, 9, 10, 9, 10, 10, 11, 8, 9, 9, 10, 9, 10, 10, 11, 9, 10, 10, 11, 10, 11, 11, 12, 8, 9, 9, 10, 9, 10, 10, 11, 9, 10, 10, 11, 10, 11, 11, 12, 9, 10, 10, 11, 10, 11, 11, 12, 10, 11, 11, 12, 11, 12, 12, 13, 5, 6, 6, 7, 6, 7, 7, 8, 6, 7, 7, 8, 7, 8, 8, 9, 6, 7, 7, 8, 7, 8, 8, 9, 7, 8, 8, 9, 8, 9, 9, 10, 6, 7, 7, 8, 7, 8, 8, 9, 7, 8, 8, 9, 8, 9, 9, 10, 7, 8, 8, 9, 8, 9, 9, 10, 8, 9, 9, 10, 9, 10, 10, 11, 6, 7, 7, 8, 7, 8, 8, 9, 7, 8, 8, 9, 8, 9, 9, 10, 7, 8, 8, 9, 8, 9, 9, 10, 8, 9, 9, 10, 9, 10, 10, 11, 7, 8, 8, 9, 8, 9, 9, 10, 8, 9, 9, 10, 9, 10, 10, 11, 8, 9, 9, 10, 9, 10, 10, 11, 9, 10, 10, 11, 10, 11, 11, 12, 6, 7, 7, 8, 7, 8, 8, 9, 7, 8, 8, 9, 8, 9, 9, 10, 7, 8, 8, 9, 8, 9, 9, 10, 8, 9, 9, 10, 9, 10, 10, 11, 7, 8, 8, 9, 8, 9, 9, 10, 8, 9, 9, 10, 9, 10, 10, 11, 8, 9, 9, 10, 9, 10, 10, 11, 9, 10, 10, 11, 10, 11, 11, 12, 7, 8, 8, 9, 8, 9, 9, 10, 8, 9, 9, 10, 9, 10, 10, 11, 8, 9, 9, 10, 9, 10, 10, 11, 9, 10, 10, 11, 10, 11, 11, 12, 8, 9, 9, 10, 9, 10, 10, 11, 9, 10, 10, 11, 10, 11, 11, 12, 9, 10, 10, 11, 10, 11, 11, 12, 10, 11, 11, 12, 11, 12, 12, 13, 6, 7, 7, 8, 7, 8, 8, 9, 7, 8, 8, 9, 8, 9, 9, 10, 7, 8, 8, 9, 8, 9, 9, 10, 8, 9, 9, 10, 9, 10, 10, 11, 7, 8, 8, 9, 8, 9, 9, 10, 8, 9, 9, 10, 9, 10, 10, 11, 8, 9, 9, 10, 9, 10, 10, 11, 9, 10, 10, 11, 10, 11, 11, 12, 7, 8, 8, 9, 8, 9, 9, 10, 8, 9, 9, 10, 9, 10, 10, 11, 8, 9, 9, 10, 9, 10, 10, 11, 9, 10, 10, 11, 10, 11, 11, 12, 8, 9, 9, 10, 9, 10, 10, 11, 9, 10, 10, 11, 10, 11, 11, 12, 9, 10, 10, 11, 10, 11, 11, 12, 10, 11, 11, 12, 11, 12, 12, 13, 7, 8, 8, 9, 8, 9, 9, 10, 8, 9, 9, 10, 9, 10, 10, 11, 8, 9, 9, 10, 9, 10, 10, 11, 9, 10, 10, 11, 10, 11, 11, 12, 8, 9, 9, 10, 9, 10, 10, 11, 9, 10, 10, 11, 10, 11, 11, 12, 9, 10, 10, 11, 10, 11, 11, 12, 10, 11, 11, 12, 11, 12, 12, 13, 8, 9, 9, 10, 9, 10, 10, 11, 9, 10, 10, 11, 10, 11, 11, 12, 9, 10, 10, 11, 10, 11, 11, 12, 10, 11, 11, 12, 11, 12, 12, 13, 9, 10, 10, 11, 10, 11, 11, 12, 10, 11, 11, 12, 11, 12, 12, 13, 10, 11, 11, 12, 11, 12, 12, 13, 11, 12, 12, 13, 12, 13, 13, 14, 3, 4, 4, 5, 4, 5, 5, 6, 4, 5, 5, 6, 5, 6, 6, 7, 4, 5, 5, 6, 5, 6, 6, 7, 5, 6, 6, 7, 6, 7, 7, 8, 4, 5, 5, 6, 5, 6, 6, 7, 5, 6, 6, 7, 6, 7, 7, 8, 5, 6, 6, 7, 6, 7, 7, 8, 6, 7, 7, 8, 7, 8, 8, 9, 4, 5, 5, 6, 5, 6, 6, 7, 5, 6, 6, 7, 6, 7, 7, 8, 5, 6, 6, 7, 6, 7, 7, 8, 6, 7, 7, 8, 7, 8, 8, 9, 5, 6, 6, 7, 6, 7, 7, 8, 6, 7, 7, 8, 7, 8, 8, 9, 6, 7, 7, 8, 7, 8, 8, 9, 7, 8, 8, 9, 8, 9, 9, 10, 4, 5, 5, 6, 5, 6, 6, 7, 5, 6, 6, 7, 6, 7, 7, 8, 5, 6, 6, 7, 6, 7, 7, 8, 6, 7, 7, 8, 7, 8, 8, 9, 5, 6, 6, 7, 6, 7, 7, 8, 6, 7, 7, 8, 7, 8, 8, 9, 6, 7, 7, 8, 7, 8, 8, 9, 7, 8, 8, 9, 8, 9, 9, 10, 5, 6, 6, 7, 6, 7, 7, 8, 6, 7, 7, 8, 7, 8, 8, 9, 6, 7, 7, 8, 7, 8, 8, 9, 7, 8, 8, 9, 8, 9, 9, 10, 6, 7, 7, 8, 7, 8, 8, 9, 7, 8, 8, 9, 8, 9, 9, 10, 7, 8, 8, 9, 8, 9, 9, 10, 8, 9, 9, 10, 9, 10, 10, 11, 4, 5, 5, 6, 5, 6, 6, 7, 5, 6, 6, 7, 6, 7, 7, 8, 5, 6, 6, 7, 6, 7, 7, 8, 6, 7, 7, 8, 7, 8, 8, 9, 5, 6, 6, 7, 6, 7, 7, 8, 6, 7, 7, 8, 7, 8, 8, 9, 6, 7, 7, 8, 7, 8, 8, 9, 7, 8, 8, 9, 8, 9, 9, 10, 5, 6, 6, 7, 6, 7, 7, 8, 6, 7, 7, 8, 7, 8, 8, 9, 6, 7, 7, 8, 7, 8, 8, 9, 7, 8, 8, 9, 8, 9, 9, 10, 6, 7, 7, 8, 7, 8, 8, 9, 7, 8, 8, 9, 8, 9, 9, 10, 7, 8, 8, 9, 8, 9, 9, 10, 8, 9, 9, 10, 9, 10, 10, 11, 5, 6, 6, 7, 6, 7, 7, 8, 6, 7, 7, 8, 7, 8, 8, 9, 6, 7, 7, 8, 7, 8, 8, 9, 7, 8, 8, 9, 8, 9, 9, 10, 6, 7, 7, 8, 7, 8, 8, 9, 7, 8, 8, 9, 8, 9, 9, 10, 7, 8, 8, 9, 8, 9, 9, 10, 8, 9, 9, 10, 9, 10, 10, 11, 6, 7, 7, 8, 7, 8, 8, 9, 7, 8, 8, 9, 8, 9, 9, 10, 7, 8, 8, 9, 8, 9, 9, 10, 8, 9, 9, 10, 9, 10, 10, 11, 7, 8, 8, 9, 8, 9, 9, 10, 8, 9, 9, 10, 9, 10, 10, 11, 8, 9, 9, 10, 9, 10, 10, 11, 9, 10, 10, 11, 10, 11, 11, 12, 4, 5, 5, 6, 5, 6, 6, 7, 5, 6, 6, 7, 6, 7, 7, 8, 5, 6, 6, 7, 6, 7, 7, 8, 6, 7, 7, 8, 7, 8, 8, 9, 5, 6, 6, 7, 6, 7, 7, 8, 6, 7, 7, 8, 7, 8, 8, 9, 6, 7, 7, 8, 7, 8, 8, 9, 7, 8, 8, 9, 8, 9, 9, 10, 5, 6, 6, 7, 6, 7, 7, 8, 6, 7, 7, 8, 7, 8, 8, 9, 6, 7, 7, 8, 7, 8, 8, 9, 7, 8, 8, 9, 8, 9, 9, 10, 6, 7, 7, 8, 7, 8, 8, 9, 7, 8, 8, 9, 8, 9, 9, 10, 7, 8, 8, 9, 8, 9, 9, 10, 8, 9, 9, 10, 9, 10, 10, 11, 5, 6, 6, 7, 6, 7, 7, 8, 6, 7, 7, 8, 7, 8, 8, 9, 6, 7, 7, 8, 7, 8, 8, 9, 7, 8, 8, 9, 8, 9, 9, 10, 6, 7, 7, 8, 7, 8, 8, 9, 7, 8, 8, 9, 8, 9, 9, 10, 7, 8, 8, 9, 8, 9, 9, 10, 8, 9, 9, 10, 9, 10, 10, 11, 6, 7, 7, 8, 7, 8, 8, 9, 7, 8, 8, 9, 8, 9, 9, 10, 7, 8, 8, 9, 8, 9, 9, 10, 8, 9, 9, 10, 9, 10, 10, 11, 7, 8, 8, 9, 8, 9, 9, 10, 8, 9, 9, 10, 9, 10, 10, 11, 8, 9, 9, 10, 9, 10, 10, 11, 9, 10, 10, 11, 10, 11, 11, 12, 5, 6, 6, 7, 6, 7, 7, 8, 6, 7, 7, 8, 7, 8, 8, 9, 6, 7, 7, 8, 7, 8, 8, 9, 7, 8, 8, 9, 8, 9, 9, 10, 6, 7, 7, 8, 7, 8, 8, 9, 7, 8, 8, 9, 8, 9, 9, 10, 7, 8, 8, 9, 8, 9, 9, 10, 8, 9, 9, 10, 9, 10, 10, 11, 6, 7, 7, 8, 7, 8, 8, 9, 7, 8, 8, 9, 8, 9, 9, 10, 7, 8, 8, 9, 8, 9, 9, 10, 8, 9, 9, 10, 9, 10, 10, 11, 7, 8, 8, 9, 8, 9, 9, 10, 8, 9, 9, 10, 9, 10, 10, 11, 8, 9, 9, 10, 9, 10, 10, 11, 9, 10, 10, 11, 10, 11, 11, 12, 6, 7, 7, 8, 7, 8, 8, 9, 7, 8, 8, 9, 8, 9, 9, 10, 7, 8, 8, 9, 8, 9, 9, 10, 8, 9, 9, 10, 9, 10, 10, 11, 7, 8, 8, 9, 8, 9, 9, 10, 8, 9, 9, 10, 9, 10, 10, 11, 8, 9, 9, 10, 9, 10, 10, 11, 9, 10, 10, 11, 10, 11, 11, 12, 7, 8, 8, 9, 8, 9, 9, 10, 8, 9, 9, 10, 9, 10, 10, 11, 8, 9, 9, 10, 9, 10, 10, 11, 9, 10, 10, 11, 10, 11, 11, 12, 8, 9, 9, 10, 9, 10, 10, 11, 9, 10, 10, 11, 10, 11, 11, 12, 9, 10, 10, 11, 10, 11, 11, 12, 10, 11, 11, 12, 11, 12, 12, 13, 4, 5, 5, 6, 5, 6, 6, 7, 5, 6, 6, 7, 6, 7, 7, 8, 5, 6, 6, 7, 6, 7, 7, 8, 6, 7, 7, 8, 7, 8, 8, 9, 5, 6, 6, 7, 6, 7, 7, 8, 6, 7, 7, 8, 7, 8, 8, 9, 6, 7, 7, 8, 7, 8, 8, 9, 7, 8, 8, 9, 8, 9, 9, 10, 5, 6, 6, 7, 6, 7, 7, 8, 6, 7, 7, 8, 7, 8, 8, 9, 6, 7, 7, 8, 7, 8, 8, 9, 7, 8, 8, 9, 8, 9, 9, 10, 6, 7, 7, 8, 7, 8, 8, 9, 7, 8, 8, 9, 8, 9, 9, 10, 7, 8, 8, 9, 8, 9, 9, 10, 8, 9, 9, 10, 9, 10, 10, 11, 5, 6, 6, 7, 6, 7, 7, 8, 6, 7, 7, 8, 7, 8, 8, 9, 6, 7, 7, 8, 7, 8, 8, 9, 7, 8, 8, 9, 8, 9, 9, 10, 6, 7, 7, 8, 7, 8, 8, 9, 7, 8, 8, 9, 8, 9, 9, 10, 7, 8, 8, 9, 8, 9, 9, 10, 8, 9, 9, 10, 9, 10, 10, 11, 6, 7, 7, 8, 7, 8, 8, 9, 7, 8, 8, 9, 8, 9, 9, 10, 7, 8, 8, 9, 8, 9, 9, 10, 8, 9, 9, 10, 9, 10, 10, 11, 7, 8, 8, 9, 8, 9, 9, 10, 8, 9, 9, 10, 9, 10, 10, 11, 8, 9, 9, 10, 9, 10, 10, 11, 9, 10, 10, 11, 10, 11, 11, 12, 5, 6, 6, 7, 6, 7, 7, 8, 6, 7, 7, 8, 7, 8, 8, 9, 6, 7, 7, 8, 7, 8, 8, 9, 7, 8, 8, 9, 8, 9, 9, 10, 6, 7, 7, 8, 7, 8, 8, 9, 7, 8, 8, 9, 8, 9, 9, 10, 7, 8, 8, 9, 8, 9, 9, 10, 8, 9, 9, 10, 9, 10, 10, 11, 6, 7, 7, 8, 7, 8, 8, 9, 7, 8, 8, 9, 8, 9, 9, 10, 7, 8, 8, 9, 8, 9, 9, 10, 8, 9, 9, 10, 9, 10, 10, 11, 7, 8, 8, 9, 8, 9, 9, 10, 8, 9, 9, 10, 9, 10, 10, 11, 8, 9, 9, 10, 9, 10, 10, 11, 9, 10, 10, 11, 10, 11, 11, 12, 6, 7, 7, 8, 7, 8, 8, 9, 7, 8, 8, 9, 8, 9, 9, 10, 7, 8, 8, 9, 8, 9, 9, 10, 8, 9, 9, 10, 9, 10, 10, 11, 7, 8, 8, 9, 8, 9, 9, 10, 8, 9, 9, 10, 9, 10, 10, 11, 8, 9, 9, 10, 9, 10, 10, 11, 9, 10, 10, 11, 10, 11, 11, 12, 7, 8, 8, 9, 8, 9, 9, 10, 8, 9, 9, 10, 9, 10, 10, 11, 8, 9, 9, 10, 9, 10, 10, 11, 9, 10, 10, 11, 10, 11, 11, 12, 8, 9, 9, 10, 9, 10, 10, 11, 9, 10, 10, 11, 10, 11, 11, 12, 9, 10, 10, 11, 10, 11, 11, 12, 10, 11, 11, 12, 11, 12, 12, 13, 5, 6, 6, 7, 6, 7, 7, 8, 6, 7, 7, 8, 7, 8, 8, 9, 6, 7, 7, 8, 7, 8, 8, 9, 7, 8, 8, 9, 8, 9, 9, 10, 6, 7, 7, 8, 7, 8, 8, 9, 7, 8, 8, 9, 8, 9, 9, 10, 7, 8, 8, 9, 8, 9, 9, 10, 8, 9, 9, 10, 9, 10, 10, 11, 6, 7, 7, 8, 7, 8, 8, 9, 7, 8, 8, 9, 8, 9, 9, 10, 7, 8, 8, 9, 8, 9, 9, 10, 8, 9, 9, 10, 9, 10, 10, 11, 7, 8, 8, 9, 8, 9, 9, 10, 8, 9, 9, 10, 9, 10, 10, 11, 8, 9, 9, 10, 9, 10, 10, 11, 9, 10, 10, 11, 10, 11, 11, 12, 6, 7, 7, 8, 7, 8, 8, 9, 7, 8, 8, 9, 8, 9, 9, 10, 7, 8, 8, 9, 8, 9, 9, 10, 8, 9, 9, 10, 9, 10, 10, 11, 7, 8, 8, 9, 8, 9, 9, 10, 8, 9, 9, 10, 9, 10, 10, 11, 8, 9, 9, 10, 9, 10, 10, 11, 9, 10, 10, 11, 10, 11, 11, 12, 7, 8, 8, 9, 8, 9, 9, 10, 8, 9, 9, 10, 9, 10, 10, 11, 8, 9, 9, 10, 9, 10, 10, 11, 9, 10, 10, 11, 10, 11, 11, 12, 8, 9, 9, 10, 9, 10, 10, 11, 9, 10, 10, 11, 10, 11, 11, 12, 9, 10, 10, 11, 10, 11, 11, 12, 10, 11, 11, 12, 11, 12, 12, 13, 6, 7, 7, 8, 7, 8, 8, 9, 7, 8, 8, 9, 8, 9, 9, 10, 7, 8, 8, 9, 8, 9, 9, 10, 8, 9, 9, 10, 9, 10, 10, 11, 7, 8, 8, 9, 8, 9, 9, 10, 8, 9, 9, 10, 9, 10, 10, 11, 8, 9, 9, 10, 9, 10, 10, 11, 9, 10, 10, 11, 10, 11, 11, 12, 7, 8, 8, 9, 8, 9, 9, 10, 8, 9, 9, 10, 9, 10, 10, 11, 8, 9, 9, 10, 9, 10, 10, 11, 9, 10, 10, 11, 10, 11, 11, 12, 8, 9, 9, 10, 9, 10, 10, 11, 9, 10, 10, 11, 10, 11, 11, 12, 9, 10, 10, 11, 10, 11, 11, 12, 10, 11, 11, 12, 11, 12, 12, 13, 7, 8, 8, 9, 8, 9, 9, 10, 8, 9, 9, 10, 9, 10, 10, 11, 8, 9, 9, 10, 9, 10, 10, 11, 9, 10, 10, 11, 10, 11, 11, 12, 8, 9, 9, 10, 9, 10, 10, 11, 9, 10, 10, 11, 10, 11, 11, 12, 9, 10, 10, 11, 10, 11, 11, 12, 10, 11, 11, 12, 11, 12, 12, 13, 8, 9, 9, 10, 9, 10, 10, 11, 9, 10, 10, 11, 10, 11, 11, 12, 9, 10, 10, 11, 10, 11, 11, 12, 10, 11, 11, 12, 11, 12, 12, 13, 9, 10, 10, 11, 10, 11, 11, 12, 10, 11, 11, 12, 11, 12, 12, 13, 10, 11, 11, 12, 11, 12, 12, 13, 11, 12, 12, 13, 12, 13, 13, 14, 4, 5, 5, 6, 5, 6, 6, 7, 5, 6, 6, 7, 6, 7, 7, 8, 5, 6, 6, 7, 6, 7, 7, 8, 6, 7, 7, 8, 7, 8, 8, 9, 5, 6, 6, 7, 6, 7, 7, 8, 6, 7, 7, 8, 7, 8, 8, 9, 6, 7, 7, 8, 7, 8, 8, 9, 7, 8, 8, 9, 8, 9, 9, 10, 5, 6, 6, 7, 6, 7, 7, 8, 6, 7, 7, 8, 7, 8, 8, 9, 6, 7, 7, 8, 7, 8, 8, 9, 7, 8, 8, 9, 8, 9, 9, 10, 6, 7, 7, 8, 7, 8, 8, 9, 7, 8, 8, 9, 8, 9, 9, 10, 7, 8, 8, 9, 8, 9, 9, 10, 8, 9, 9, 10, 9, 10, 10, 11, 5, 6, 6, 7, 6, 7, 7, 8, 6, 7, 7, 8, 7, 8, 8, 9, 6, 7, 7, 8, 7, 8, 8, 9, 7, 8, 8, 9, 8, 9, 9, 10, 6, 7, 7, 8, 7, 8, 8, 9, 7, 8, 8, 9, 8, 9, 9, 10, 7, 8, 8, 9, 8, 9, 9, 10, 8, 9, 9, 10, 9, 10, 10, 11, 6, 7, 7, 8, 7, 8, 8, 9, 7, 8, 8, 9, 8, 9, 9, 10, 7, 8, 8, 9, 8, 9, 9, 10, 8, 9, 9, 10, 9, 10, 10, 11, 7, 8, 8, 9, 8, 9, 9, 10, 8, 9, 9, 10, 9, 10, 10, 11, 8, 9, 9, 10, 9, 10, 10, 11, 9, 10, 10, 11, 10, 11, 11, 12, 5, 6, 6, 7, 6, 7, 7, 8, 6, 7, 7, 8, 7, 8, 8, 9, 6, 7, 7, 8, 7, 8, 8, 9, 7, 8, 8, 9, 8, 9, 9, 10, 6, 7, 7, 8, 7, 8, 8, 9, 7, 8, 8, 9, 8, 9, 9, 10, 7, 8, 8, 9, 8, 9, 9, 10, 8, 9, 9, 10, 9, 10, 10, 11, 6, 7, 7, 8, 7, 8, 8, 9, 7, 8, 8, 9, 8, 9, 9, 10, 7, 8, 8, 9, 8, 9, 9, 10, 8, 9, 9, 10, 9, 10, 10, 11, 7, 8, 8, 9, 8, 9, 9, 10, 8, 9, 9, 10, 9, 10, 10, 11, 8, 9, 9, 10, 9, 10, 10, 11, 9, 10, 10, 11, 10, 11, 11, 12, 6, 7, 7, 8, 7, 8, 8, 9, 7, 8, 8, 9, 8, 9, 9, 10, 7, 8, 8, 9, 8, 9, 9, 10, 8, 9, 9, 10, 9, 10, 10, 11, 7, 8, 8, 9, 8, 9, 9, 10, 8, 9, 9, 10, 9, 10, 10, 11, 8, 9, 9, 10, 9, 10, 10, 11, 9, 10, 10, 11, 10, 11, 11, 12, 7, 8, 8, 9, 8, 9, 9, 10, 8, 9, 9, 10, 9, 10, 10, 11, 8, 9, 9, 10, 9, 10, 10, 11, 9, 10, 10, 11, 10, 11, 11, 12, 8, 9, 9, 10, 9, 10, 10, 11, 9, 10, 10, 11, 10, 11, 11, 12, 9, 10, 10, 11, 10, 11, 11, 12, 10, 11, 11, 12, 11, 12, 12, 13, 5, 6, 6, 7, 6, 7, 7, 8, 6, 7, 7, 8, 7, 8, 8, 9, 6, 7, 7, 8, 7, 8, 8, 9, 7, 8, 8, 9, 8, 9, 9, 10, 6, 7, 7, 8, 7, 8, 8, 9, 7, 8, 8, 9, 8, 9, 9, 10, 7, 8, 8, 9, 8, 9, 9, 10, 8, 9, 9, 10, 9, 10, 10, 11, 6, 7, 7, 8, 7, 8, 8, 9, 7, 8, 8, 9, 8, 9, 9, 10, 7, 8, 8, 9, 8, 9, 9, 10, 8, 9, 9, 10, 9, 10, 10, 11, 7, 8, 8, 9, 8, 9, 9, 10, 8, 9, 9, 10, 9, 10, 10, 11, 8, 9, 9, 10, 9, 10, 10, 11, 9, 10, 10, 11, 10, 11, 11, 12, 6, 7, 7, 8, 7, 8, 8, 9, 7, 8, 8, 9, 8, 9, 9, 10, 7, 8, 8, 9, 8, 9, 9, 10, 8, 9, 9, 10, 9, 10, 10, 11, 7, 8, 8, 9, 8, 9, 9, 10, 8, 9, 9, 10, 9, 10, 10, 11, 8, 9, 9, 10, 9, 10, 10, 11, 9, 10, 10, 11, 10, 11, 11, 12, 7, 8, 8, 9, 8, 9, 9, 10, 8, 9, 9, 10, 9, 10, 10, 11, 8, 9, 9, 10, 9, 10, 10, 11, 9, 10, 10, 11, 10, 11, 11, 12, 8, 9, 9, 10, 9, 10, 10, 11, 9, 10, 10, 11, 10, 11, 11, 12, 9, 10, 10, 11, 10, 11, 11, 12, 10, 11, 11, 12, 11, 12, 12, 13, 6, 7, 7, 8, 7, 8, 8, 9, 7, 8, 8, 9, 8, 9, 9, 10, 7, 8, 8, 9, 8, 9, 9, 10, 8, 9, 9, 10, 9, 10, 10, 11, 7, 8, 8, 9, 8, 9, 9, 10, 8, 9, 9, 10, 9, 10, 10, 11, 8, 9, 9, 10, 9, 10, 10, 11, 9, 10, 10, 11, 10, 11, 11, 12, 7, 8, 8, 9, 8, 9, 9, 10, 8, 9, 9, 10, 9, 10, 10, 11, 8, 9, 9, 10, 9, 10, 10, 11, 9, 10, 10, 11, 10, 11, 11, 12, 8, 9, 9, 10, 9, 10, 10, 11, 9, 10, 10, 11, 10, 11, 11, 12, 9, 10, 10, 11, 10, 11, 11, 12, 10, 11, 11, 12, 11, 12, 12, 13, 7, 8, 8, 9, 8, 9, 9, 10, 8, 9, 9, 10, 9, 10, 10, 11, 8, 9, 9, 10, 9, 10, 10, 11, 9, 10, 10, 11, 10, 11, 11, 12, 8, 9, 9, 10, 9, 10, 10, 11, 9, 10, 10, 11, 10, 11, 11, 12, 9, 10, 10, 11, 10, 11, 11, 12, 10, 11, 11, 12, 11, 12, 12, 13, 8, 9, 9, 10, 9, 10, 10, 11, 9, 10, 10, 11, 10, 11, 11, 12, 9, 10, 10, 11, 10, 11, 11, 12, 10, 11, 11, 12, 11, 12, 12, 13, 9, 10, 10, 11, 10, 11, 11, 12, 10, 11, 11, 12, 11, 12, 12, 13, 10, 11, 11, 12, 11, 12, 12, 13, 11, 12, 12, 13, 12, 13, 13, 14, 5, 6, 6, 7, 6, 7, 7, 8, 6, 7, 7, 8, 7, 8, 8, 9, 6, 7, 7, 8, 7, 8, 8, 9, 7, 8, 8, 9, 8, 9, 9, 10, 6, 7, 7, 8, 7, 8, 8, 9, 7, 8, 8, 9, 8, 9, 9, 10, 7, 8, 8, 9, 8, 9, 9, 10, 8, 9, 9, 10, 9, 10, 10, 11, 6, 7, 7, 8, 7, 8, 8, 9, 7, 8, 8, 9, 8, 9, 9, 10, 7, 8, 8, 9, 8, 9, 9, 10, 8, 9, 9, 10, 9, 10, 10, 11, 7, 8, 8, 9, 8, 9, 9, 10, 8, 9, 9, 10, 9, 10, 10, 11, 8, 9, 9, 10, 9, 10, 10, 11, 9, 10, 10, 11, 10, 11, 11, 12, 6, 7, 7, 8, 7, 8, 8, 9, 7, 8, 8, 9, 8, 9, 9, 10, 7, 8, 8, 9, 8, 9, 9, 10, 8, 9, 9, 10, 9, 10, 10, 11, 7, 8, 8, 9, 8, 9, 9, 10, 8, 9, 9, 10, 9, 10, 10, 11, 8, 9, 9, 10, 9, 10, 10, 11, 9, 10, 10, 11, 10, 11, 11, 12, 7, 8, 8, 9, 8, 9, 9, 10, 8, 9, 9, 10, 9, 10, 10, 11, 8, 9, 9, 10, 9, 10, 10, 11, 9, 10, 10, 11, 10, 11, 11, 12, 8, 9, 9, 10, 9, 10, 10, 11, 9, 10, 10, 11, 10, 11, 11, 12, 9, 10, 10, 11, 10, 11, 11, 12, 10, 11, 11, 12, 11, 12, 12, 13, 6, 7, 7, 8, 7, 8, 8, 9, 7, 8, 8, 9, 8, 9, 9, 10, 7, 8, 8, 9, 8, 9, 9, 10, 8, 9, 9, 10, 9, 10, 10, 11, 7, 8, 8, 9, 8, 9, 9, 10, 8, 9, 9, 10, 9, 10, 10, 11, 8, 9, 9, 10, 9, 10, 10, 11, 9, 10, 10, 11, 10, 11, 11, 12, 7, 8, 8, 9, 8, 9, 9, 10, 8, 9, 9, 10, 9, 10, 10, 11, 8, 9, 9, 10, 9, 10, 10, 11, 9, 10, 10, 11, 10, 11, 11, 12, 8, 9, 9, 10, 9, 10, 10, 11, 9, 10, 10, 11, 10, 11, 11, 12, 9, 10, 10, 11, 10, 11, 11, 12, 10, 11, 11, 12, 11, 12, 12, 13, 7, 8, 8, 9, 8, 9, 9, 10, 8, 9, 9, 10, 9, 10, 10, 11, 8, 9, 9, 10, 9, 10, 10, 11, 9, 10, 10, 11, 10, 11, 11, 12, 8, 9, 9, 10, 9, 10, 10, 11, 9, 10, 10, 11, 10, 11, 11, 12, 9, 10, 10, 11, 10, 11, 11, 12, 10, 11, 11, 12, 11, 12, 12, 13, 8, 9, 9, 10, 9, 10, 10, 11, 9, 10, 10, 11, 10, 11, 11, 12, 9, 10, 10, 11, 10, 11, 11, 12, 10, 11, 11, 12, 11, 12, 12, 13, 9, 10, 10, 11, 10, 11, 11, 12, 10, 11, 11, 12, 11, 12, 12, 13, 10, 11, 11, 12, 11, 12, 12, 13, 11, 12, 12, 13, 12, 13, 13, 14, 6, 7, 7, 8, 7, 8, 8, 9, 7, 8, 8, 9, 8, 9, 9, 10, 7, 8, 8, 9, 8, 9, 9, 10, 8, 9, 9, 10, 9, 10, 10, 11, 7, 8, 8, 9, 8, 9, 9, 10, 8, 9, 9, 10, 9, 10, 10, 11, 8, 9, 9, 10, 9, 10, 10, 11, 9, 10, 10, 11, 10, 11, 11, 12, 7, 8, 8, 9, 8, 9, 9, 10, 8, 9, 9, 10, 9, 10, 10, 11, 8, 9, 9, 10, 9, 10, 10, 11, 9, 10, 10, 11, 10, 11, 11, 12, 8, 9, 9, 10, 9, 10, 10, 11, 9, 10, 10, 11, 10, 11, 11, 12, 9, 10, 10, 11, 10, 11, 11, 12, 10, 11, 11, 12, 11, 12, 12, 13, 7, 8, 8, 9, 8, 9, 9, 10, 8, 9, 9, 10, 9, 10, 10, 11, 8, 9, 9, 10, 9, 10, 10, 11, 9, 10, 10, 11, 10, 11, 11, 12, 8, 9, 9, 10, 9, 10, 10, 11, 9, 10, 10, 11, 10, 11, 11, 12, 9, 10, 10, 11, 10, 11, 11, 12, 10, 11, 11, 12, 11, 12, 12, 13, 8, 9, 9, 10, 9, 10, 10, 11, 9, 10, 10, 11, 10, 11, 11, 12, 9, 10, 10, 11, 10, 11, 11, 12, 10, 11, 11, 12, 11, 12, 12, 13, 9, 10, 10, 11, 10, 11, 11, 12, 10, 11, 11, 12, 11, 12, 12, 13, 10, 11, 11, 12, 11, 12, 12, 13, 11, 12, 12, 13, 12, 13, 13, 14, 7, 8, 8, 9, 8, 9, 9, 10, 8, 9, 9, 10, 9, 10, 10, 11, 8, 9, 9, 10, 9, 10, 10, 11, 9, 10, 10, 11, 10, 11, 11, 12, 8, 9, 9, 10, 9, 10, 10, 11, 9, 10, 10, 11, 10, 11, 11, 12, 9, 10, 10, 11, 10, 11, 11, 12, 10, 11, 11, 12, 11, 12, 12, 13, 8, 9, 9, 10, 9, 10, 10, 11, 9, 10, 10, 11, 10, 11, 11, 12, 9, 10, 10, 11, 10, 11, 11, 12, 10, 11, 11, 12, 11, 12, 12, 13, 9, 10, 10, 11, 10, 11, 11, 12, 10, 11, 11, 12, 11, 12, 12, 13, 10, 11, 11, 12, 11, 12, 12, 13, 11, 12, 12, 13, 12, 13, 13, 14, 8, 9, 9, 10, 9, 10, 10, 11, 9, 10, 10, 11, 10, 11, 11, 12, 9, 10, 10, 11, 10, 11, 11, 12, 10, 11, 11, 12, 11, 12, 12, 13, 9, 10, 10, 11, 10, 11, 11, 12, 10, 11, 11, 12, 11, 12, 12, 13, 10, 11, 11, 12, 11, 12, 12, 13, 11, 12, 12, 13, 12, 13, 13, 14, 9, 10, 10, 11, 10, 11, 11, 12, 10, 11, 11, 12, 11, 12, 12, 13, 10, 11, 11, 12, 11, 12, 12, 13, 11, 12, 12, 13, 12, 13, 13, 14, 10, 11, 11, 12, 11, 12, 12, 13, 11, 12, 12, 13, 12, 13, 13, 14, 11, 12, 12, 13, 12, 13, 13, 14, 12, 13, 13, 14, 13, 14, 14, 15, 2, 3, 3, 4, 3, 4, 4, 5, 3, 4, 4, 5, 4, 5, 5, 6, 3, 4, 4, 5, 4, 5, 5, 6, 4, 5, 5, 6, 5, 6, 6, 7, 3, 4, 4, 5, 4, 5, 5, 6, 4, 5, 5, 6, 5, 6, 6, 7, 4, 5, 5, 6, 5, 6, 6, 7, 5, 6, 6, 7, 6, 7, 7, 8, 3, 4, 4, 5, 4, 5, 5, 6, 4, 5, 5, 6, 5, 6, 6, 7, 4, 5, 5, 6, 5, 6, 6, 7, 5, 6, 6, 7, 6, 7, 7, 8, 4, 5, 5, 6, 5, 6, 6, 7, 5, 6, 6, 7, 6, 7, 7, 8, 5, 6, 6, 7, 6, 7, 7, 8, 6, 7, 7, 8, 7, 8, 8, 9, 3, 4, 4, 5, 4, 5, 5, 6, 4, 5, 5, 6, 5, 6, 6, 7, 4, 5, 5, 6, 5, 6, 6, 7, 5, 6, 6, 7, 6, 7, 7, 8, 4, 5, 5, 6, 5, 6, 6, 7, 5, 6, 6, 7, 6, 7, 7, 8, 5, 6, 6, 7, 6, 7, 7, 8, 6, 7, 7, 8, 7, 8, 8, 9, 4, 5, 5, 6, 5, 6, 6, 7, 5, 6, 6, 7, 6, 7, 7, 8, 5, 6, 6, 7, 6, 7, 7, 8, 6, 7, 7, 8, 7, 8, 8, 9, 5, 6, 6, 7, 6, 7, 7, 8, 6, 7, 7, 8, 7, 8, 8, 9, 6, 7, 7, 8, 7, 8, 8, 9, 7, 8, 8, 9, 8, 9, 9, 10, 3, 4, 4, 5, 4, 5, 5, 6, 4, 5, 5, 6, 5, 6, 6, 7, 4, 5, 5, 6, 5, 6, 6, 7, 5, 6, 6, 7, 6, 7, 7, 8, 4, 5, 5, 6, 5, 6, 6, 7, 5, 6, 6, 7, 6, 7, 7, 8, 5, 6, 6, 7, 6, 7, 7, 8, 6, 7, 7, 8, 7, 8, 8, 9, 4, 5, 5, 6, 5, 6, 6, 7, 5, 6, 6, 7, 6, 7, 7, 8, 5, 6, 6, 7, 6, 7, 7, 8, 6, 7, 7, 8, 7, 8, 8, 9, 5, 6, 6, 7, 6, 7, 7, 8, 6, 7, 7, 8, 7, 8, 8, 9, 6, 7, 7, 8, 7, 8, 8, 9, 7, 8, 8, 9, 8, 9, 9, 10, 4, 5, 5, 6, 5, 6, 6, 7, 5, 6, 6, 7, 6, 7, 7, 8, 5, 6, 6, 7, 6, 7, 7, 8, 6, 7, 7, 8, 7, 8, 8, 9, 5, 6, 6, 7, 6, 7, 7, 8, 6, 7, 7, 8, 7, 8, 8, 9, 6, 7, 7, 8, 7, 8, 8, 9, 7, 8, 8, 9, 8, 9, 9, 10, 5, 6, 6, 7, 6, 7, 7, 8, 6, 7, 7, 8, 7, 8, 8, 9, 6, 7, 7, 8, 7, 8, 8, 9, 7, 8, 8, 9, 8, 9, 9, 10, 6, 7, 7, 8, 7, 8, 8, 9, 7, 8, 8, 9, 8, 9, 9, 10, 7, 8, 8, 9, 8, 9, 9, 10, 8, 9, 9, 10, 9, 10, 10, 11, 3, 4, 4, 5, 4, 5, 5, 6, 4, 5, 5, 6, 5, 6, 6, 7, 4, 5, 5, 6, 5, 6, 6, 7, 5, 6, 6, 7, 6, 7, 7, 8, 4, 5, 5, 6, 5, 6, 6, 7, 5, 6, 6, 7, 6, 7, 7, 8, 5, 6, 6, 7, 6, 7, 7, 8, 6, 7, 7, 8, 7, 8, 8, 9, 4, 5, 5, 6, 5, 6, 6, 7, 5, 6, 6, 7, 6, 7, 7, 8, 5, 6, 6, 7, 6, 7, 7, 8, 6, 7, 7, 8, 7, 8, 8, 9, 5, 6, 6, 7, 6, 7, 7, 8, 6, 7, 7, 8, 7, 8, 8, 9, 6, 7, 7, 8, 7, 8, 8, 9, 7, 8, 8, 9, 8, 9, 9, 10, 4, 5, 5, 6, 5, 6, 6, 7, 5, 6, 6, 7, 6, 7, 7, 8, 5, 6, 6, 7, 6, 7, 7, 8, 6, 7, 7, 8, 7, 8, 8, 9, 5, 6, 6, 7, 6, 7, 7, 8, 6, 7, 7, 8, 7, 8, 8, 9, 6, 7, 7, 8, 7, 8, 8, 9, 7, 8, 8, 9, 8, 9, 9, 10, 5, 6, 6, 7, 6, 7, 7, 8, 6, 7, 7, 8, 7, 8, 8, 9, 6, 7, 7, 8, 7, 8, 8, 9, 7, 8, 8, 9, 8, 9, 9, 10, 6, 7, 7, 8, 7, 8, 8, 9, 7, 8, 8, 9, 8, 9, 9, 10, 7, 8, 8, 9, 8, 9, 9, 10, 8, 9, 9, 10, 9, 10, 10, 11, 4, 5, 5, 6, 5, 6, 6, 7, 5, 6, 6, 7, 6, 7, 7, 8, 5, 6, 6, 7, 6, 7, 7, 8, 6, 7, 7, 8, 7, 8, 8, 9, 5, 6, 6, 7, 6, 7, 7, 8, 6, 7, 7, 8, 7, 8, 8, 9, 6, 7, 7, 8, 7, 8, 8, 9, 7, 8, 8, 9, 8, 9, 9, 10, 5, 6, 6, 7, 6, 7, 7, 8, 6, 7, 7, 8, 7, 8, 8, 9, 6, 7, 7, 8, 7, 8, 8, 9, 7, 8, 8, 9, 8, 9, 9, 10, 6, 7, 7, 8, 7, 8, 8, 9, 7, 8, 8, 9, 8, 9, 9, 10, 7, 8, 8, 9, 8, 9, 9, 10, 8, 9, 9, 10, 9, 10, 10, 11, 5, 6, 6, 7, 6, 7, 7, 8, 6, 7, 7, 8, 7, 8, 8, 9, 6, 7, 7, 8, 7, 8, 8, 9, 7, 8, 8, 9, 8, 9, 9, 10, 6, 7, 7, 8, 7, 8, 8, 9, 7, 8, 8, 9, 8, 9, 9, 10, 7, 8, 8, 9, 8, 9, 9, 10, 8, 9, 9, 10, 9, 10, 10, 11, 6, 7, 7, 8, 7, 8, 8, 9, 7, 8, 8, 9, 8, 9, 9, 10, 7, 8, 8, 9, 8, 9, 9, 10, 8, 9, 9, 10, 9, 10, 10, 11, 7, 8, 8, 9, 8, 9, 9, 10, 8, 9, 9, 10, 9, 10, 10, 11, 8, 9, 9, 10, 9, 10, 10, 11, 9, 10, 10, 11, 10, 11, 11, 12, 3, 4, 4, 5, 4, 5, 5, 6, 4, 5, 5, 6, 5, 6, 6, 7, 4, 5, 5, 6, 5, 6, 6, 7, 5, 6, 6, 7, 6, 7, 7, 8, 4, 5, 5, 6, 5, 6, 6, 7, 5, 6, 6, 7, 6, 7, 7, 8, 5, 6, 6, 7, 6, 7, 7, 8, 6, 7, 7, 8, 7, 8, 8, 9, 4, 5, 5, 6, 5, 6, 6, 7, 5, 6, 6, 7, 6, 7, 7, 8, 5, 6, 6, 7, 6, 7, 7, 8, 6, 7, 7, 8, 7, 8, 8, 9, 5, 6, 6, 7, 6, 7, 7, 8, 6, 7, 7, 8, 7, 8, 8, 9, 6, 7, 7, 8, 7, 8, 8, 9, 7, 8, 8, 9, 8, 9, 9, 10, 4, 5, 5, 6, 5, 6, 6, 7, 5, 6, 6, 7, 6, 7, 7, 8, 5, 6, 6, 7, 6, 7, 7, 8, 6, 7, 7, 8, 7, 8, 8, 9, 5, 6, 6, 7, 6, 7, 7, 8, 6, 7, 7, 8, 7, 8, 8, 9, 6, 7, 7, 8, 7, 8, 8, 9, 7, 8, 8, 9, 8, 9, 9, 10, 5, 6, 6, 7, 6, 7, 7, 8, 6, 7, 7, 8, 7, 8, 8, 9, 6, 7, 7, 8, 7, 8, 8, 9, 7, 8, 8, 9, 8, 9, 9, 10, 6, 7, 7, 8, 7, 8, 8, 9, 7, 8, 8, 9, 8, 9, 9, 10, 7, 8, 8, 9, 8, 9, 9, 10, 8, 9, 9, 10, 9, 10, 10, 11, 4, 5, 5, 6, 5, 6, 6, 7, 5, 6, 6, 7, 6, 7, 7, 8, 5, 6, 6, 7, 6, 7, 7, 8, 6, 7, 7, 8, 7, 8, 8, 9, 5, 6, 6, 7, 6, 7, 7, 8, 6, 7, 7, 8, 7, 8, 8, 9, 6, 7, 7, 8, 7, 8, 8, 9, 7, 8, 8, 9, 8, 9, 9, 10, 5, 6, 6, 7, 6, 7, 7, 8, 6, 7, 7, 8, 7, 8, 8, 9, 6, 7, 7, 8, 7, 8, 8, 9, 7, 8, 8, 9, 8, 9, 9, 10, 6, 7, 7, 8, 7, 8, 8, 9, 7, 8, 8, 9, 8, 9, 9, 10, 7, 8, 8, 9, 8, 9, 9, 10, 8, 9, 9, 10, 9, 10, 10, 11, 5, 6, 6, 7, 6, 7, 7, 8, 6, 7, 7, 8, 7, 8, 8, 9, 6, 7, 7, 8, 7, 8, 8, 9, 7, 8, 8, 9, 8, 9, 9, 10, 6, 7, 7, 8, 7, 8, 8, 9, 7, 8, 8, 9, 8, 9, 9, 10, 7, 8, 8, 9, 8, 9, 9, 10, 8, 9, 9, 10, 9, 10, 10, 11, 6, 7, 7, 8, 7, 8, 8, 9, 7, 8, 8, 9, 8, 9, 9, 10, 7, 8, 8, 9, 8, 9, 9, 10, 8, 9, 9, 10, 9, 10, 10, 11, 7, 8, 8, 9, 8, 9, 9, 10, 8, 9, 9, 10, 9, 10, 10, 11, 8, 9, 9, 10, 9, 10, 10, 11, 9, 10, 10, 11, 10, 11, 11, 12, 4, 5, 5, 6, 5, 6, 6, 7, 5, 6, 6, 7, 6, 7, 7, 8, 5, 6, 6, 7, 6, 7, 7, 8, 6, 7, 7, 8, 7, 8, 8, 9, 5, 6, 6, 7, 6, 7, 7, 8, 6, 7, 7, 8, 7, 8, 8, 9, 6, 7, 7, 8, 7, 8, 8, 9, 7, 8, 8, 9, 8, 9, 9, 10, 5, 6, 6, 7, 6, 7, 7, 8, 6, 7, 7, 8, 7, 8, 8, 9, 6, 7, 7, 8, 7, 8, 8, 9, 7, 8, 8, 9, 8, 9, 9, 10, 6, 7, 7, 8, 7, 8, 8, 9, 7, 8, 8, 9, 8, 9, 9, 10, 7, 8, 8, 9, 8, 9, 9, 10, 8, 9, 9, 10, 9, 10, 10, 11, 5, 6, 6, 7, 6, 7, 7, 8, 6, 7, 7, 8, 7, 8, 8, 9, 6, 7, 7, 8, 7, 8, 8, 9, 7, 8, 8, 9, 8, 9, 9, 10, 6, 7, 7, 8, 7, 8, 8, 9, 7, 8, 8, 9, 8, 9, 9, 10, 7, 8, 8, 9, 8, 9, 9, 10, 8, 9, 9, 10, 9, 10, 10, 11, 6, 7, 7, 8, 7, 8, 8, 9, 7, 8, 8, 9, 8, 9, 9, 10, 7, 8, 8, 9, 8, 9, 9, 10, 8, 9, 9, 10, 9, 10, 10, 11, 7, 8, 8, 9, 8, 9, 9, 10, 8, 9, 9, 10, 9, 10, 10, 11, 8, 9, 9, 10, 9, 10, 10, 11, 9, 10, 10, 11, 10, 11, 11, 12, 5, 6, 6, 7, 6, 7, 7, 8, 6, 7, 7, 8, 7, 8, 8, 9, 6, 7, 7, 8, 7, 8, 8, 9, 7, 8, 8, 9, 8, 9, 9, 10, 6, 7, 7, 8, 7, 8, 8, 9, 7, 8, 8, 9, 8, 9, 9, 10, 7, 8, 8, 9, 8, 9, 9, 10, 8, 9, 9, 10, 9, 10, 10, 11, 6, 7, 7, 8, 7, 8, 8, 9, 7, 8, 8, 9, 8, 9, 9, 10, 7, 8, 8, 9, 8, 9, 9, 10, 8, 9, 9, 10, 9, 10, 10, 11, 7, 8, 8, 9, 8, 9, 9, 10, 8, 9, 9, 10, 9, 10, 10, 11, 8, 9, 9, 10, 9, 10, 10, 11, 9, 10, 10, 11, 10, 11, 11, 12, 6, 7, 7, 8, 7, 8, 8, 9, 7, 8, 8, 9, 8, 9, 9, 10, 7, 8, 8, 9, 8, 9, 9, 10, 8, 9, 9, 10, 9, 10, 10, 11, 7, 8, 8, 9, 8, 9, 9, 10, 8, 9, 9, 10, 9, 10, 10, 11, 8, 9, 9, 10, 9, 10, 10, 11, 9, 10, 10, 11, 10, 11, 11, 12, 7, 8, 8, 9, 8, 9, 9, 10, 8, 9, 9, 10, 9, 10, 10, 11, 8, 9, 9, 10, 9, 10, 10, 11, 9, 10, 10, 11, 10, 11, 11, 12, 8, 9, 9, 10, 9, 10, 10, 11, 9, 10, 10, 11, 10, 11, 11, 12, 9, 10, 10, 11, 10, 11, 11, 12, 10, 11, 11, 12, 11, 12, 12, 13, 3, 4, 4, 5, 4, 5, 5, 6, 4, 5, 5, 6, 5, 6, 6, 7, 4, 5, 5, 6, 5, 6, 6, 7, 5, 6, 6, 7, 6, 7, 7, 8, 4, 5, 5, 6, 5, 6, 6, 7, 5, 6, 6, 7, 6, 7, 7, 8, 5, 6, 6, 7, 6, 7, 7, 8, 6, 7, 7, 8, 7, 8, 8, 9, 4, 5, 5, 6, 5, 6, 6, 7, 5, 6, 6, 7, 6, 7, 7, 8, 5, 6, 6, 7, 6, 7, 7, 8, 6, 7, 7, 8, 7, 8, 8, 9, 5, 6, 6, 7, 6, 7, 7, 8, 6, 7, 7, 8, 7, 8, 8, 9, 6, 7, 7, 8, 7, 8, 8, 9, 7, 8, 8, 9, 8, 9, 9, 10, 4, 5, 5, 6, 5, 6, 6, 7, 5, 6, 6, 7, 6, 7, 7, 8, 5, 6, 6, 7, 6, 7, 7, 8, 6, 7, 7, 8, 7, 8, 8, 9, 5, 6, 6, 7, 6, 7, 7, 8, 6, 7, 7, 8, 7, 8, 8, 9, 6, 7, 7, 8, 7, 8, 8, 9, 7, 8, 8, 9, 8, 9, 9, 10, 5, 6, 6, 7, 6, 7, 7, 8, 6, 7, 7, 8, 7, 8, 8, 9, 6, 7, 7, 8, 7, 8, 8, 9, 7, 8, 8, 9, 8, 9, 9, 10, 6, 7, 7, 8, 7, 8, 8, 9, 7, 8, 8, 9, 8, 9, 9, 10, 7, 8, 8, 9, 8, 9, 9, 10, 8, 9, 9, 10, 9, 10, 10, 11, 4, 5, 5, 6, 5, 6, 6, 7, 5, 6, 6, 7, 6, 7, 7, 8, 5, 6, 6, 7, 6, 7, 7, 8, 6, 7, 7, 8, 7, 8, 8, 9, 5, 6, 6, 7, 6, 7, 7, 8, 6, 7, 7, 8, 7, 8, 8, 9, 6, 7, 7, 8, 7, 8, 8, 9, 7, 8, 8, 9, 8, 9, 9, 10, 5, 6, 6, 7, 6, 7, 7, 8, 6, 7, 7, 8, 7, 8, 8, 9, 6, 7, 7, 8, 7, 8, 8, 9, 7, 8, 8, 9, 8, 9, 9, 10, 6, 7, 7, 8, 7, 8, 8, 9, 7, 8, 8, 9, 8, 9, 9, 10, 7, 8, 8, 9, 8, 9, 9, 10, 8, 9, 9, 10, 9, 10, 10, 11, 5, 6, 6, 7, 6, 7, 7, 8, 6, 7, 7, 8, 7, 8, 8, 9, 6, 7, 7, 8, 7, 8, 8, 9, 7, 8, 8, 9, 8, 9, 9, 10, 6, 7, 7, 8, 7, 8, 8, 9, 7, 8, 8, 9, 8, 9, 9, 10, 7, 8, 8, 9, 8, 9, 9, 10, 8, 9, 9, 10, 9, 10, 10, 11, 6, 7, 7, 8, 7, 8, 8, 9, 7, 8, 8, 9, 8, 9, 9, 10, 7, 8, 8, 9, 8, 9, 9, 10, 8, 9, 9, 10, 9, 10, 10, 11, 7, 8, 8, 9, 8, 9, 9, 10, 8, 9, 9, 10, 9, 10, 10, 11, 8, 9, 9, 10, 9, 10, 10, 11, 9, 10, 10, 11, 10, 11, 11, 12, 4, 5, 5, 6, 5, 6, 6, 7, 5, 6, 6, 7, 6, 7, 7, 8, 5, 6, 6, 7, 6, 7, 7, 8, 6, 7, 7, 8, 7, 8, 8, 9, 5, 6, 6, 7, 6, 7, 7, 8, 6, 7, 7, 8, 7, 8, 8, 9, 6, 7, 7, 8, 7, 8, 8, 9, 7, 8, 8, 9, 8, 9, 9, 10, 5, 6, 6, 7, 6, 7, 7, 8, 6, 7, 7, 8, 7, 8, 8, 9, 6, 7, 7, 8, 7, 8, 8, 9, 7, 8, 8, 9, 8, 9, 9, 10, 6, 7, 7, 8, 7, 8, 8, 9, 7, 8, 8, 9, 8, 9, 9, 10, 7, 8, 8, 9, 8, 9, 9, 10, 8, 9, 9, 10, 9, 10, 10, 11, 5, 6, 6, 7, 6, 7, 7, 8, 6, 7, 7, 8, 7, 8, 8, 9, 6, 7, 7, 8, 7, 8, 8, 9, 7, 8, 8, 9, 8, 9, 9, 10, 6, 7, 7, 8, 7, 8, 8, 9, 7, 8, 8, 9, 8, 9, 9, 10, 7, 8, 8, 9, 8, 9, 9, 10, 8, 9, 9, 10, 9, 10, 10, 11, 6, 7, 7, 8, 7, 8, 8, 9, 7, 8, 8, 9, 8, 9, 9, 10, 7, 8, 8, 9, 8, 9, 9, 10, 8, 9, 9, 10, 9, 10, 10, 11, 7, 8, 8, 9, 8, 9, 9, 10, 8, 9, 9, 10, 9, 10, 10, 11, 8, 9, 9, 10, 9, 10, 10, 11, 9, 10, 10, 11, 10, 11, 11, 12, 5, 6, 6, 7, 6, 7, 7, 8, 6, 7, 7, 8, 7, 8, 8, 9, 6, 7, 7, 8, 7, 8, 8, 9, 7, 8, 8, 9, 8, 9, 9, 10, 6, 7, 7, 8, 7, 8, 8, 9, 7, 8, 8, 9, 8, 9, 9, 10, 7, 8, 8, 9, 8, 9, 9, 10, 8, 9, 9, 10, 9, 10, 10, 11, 6, 7, 7, 8, 7, 8, 8, 9, 7, 8, 8, 9, 8, 9, 9, 10, 7, 8, 8, 9, 8, 9, 9, 10, 8, 9, 9, 10, 9, 10, 10, 11, 7, 8, 8, 9, 8, 9, 9, 10, 8, 9, 9, 10, 9, 10, 10, 11, 8, 9, 9, 10, 9, 10, 10, 11, 9, 10, 10, 11, 10, 11, 11, 12, 6, 7, 7, 8, 7, 8, 8, 9, 7, 8, 8, 9, 8, 9, 9, 10, 7, 8, 8, 9, 8, 9, 9, 10, 8, 9, 9, 10, 9, 10, 10, 11, 7, 8, 8, 9, 8, 9, 9, 10, 8, 9, 9, 10, 9, 10, 10, 11, 8, 9, 9, 10, 9, 10, 10, 11, 9, 10, 10, 11, 10, 11, 11, 12, 7, 8, 8, 9, 8, 9, 9, 10, 8, 9, 9, 10, 9, 10, 10, 11, 8, 9, 9, 10, 9, 10, 10, 11, 9, 10, 10, 11, 10, 11, 11, 12, 8, 9, 9, 10, 9, 10, 10, 11, 9, 10, 10, 11, 10, 11, 11, 12, 9, 10, 10, 11, 10, 11, 11, 12, 10, 11, 11, 12, 11, 12, 12, 13, 4, 5, 5, 6, 5, 6, 6, 7, 5, 6, 6, 7, 6, 7, 7, 8, 5, 6, 6, 7, 6, 7, 7, 8, 6, 7, 7, 8, 7, 8, 8, 9, 5, 6, 6, 7, 6, 7, 7, 8, 6, 7, 7, 8, 7, 8, 8, 9, 6, 7, 7, 8, 7, 8, 8, 9, 7, 8, 8, 9, 8, 9, 9, 10, 5, 6, 6, 7, 6, 7, 7, 8, 6, 7, 7, 8, 7, 8, 8, 9, 6, 7, 7, 8, 7, 8, 8, 9, 7, 8, 8, 9, 8, 9, 9, 10, 6, 7, 7, 8, 7, 8, 8, 9, 7, 8, 8, 9, 8, 9, 9, 10, 7, 8, 8, 9, 8, 9, 9, 10, 8, 9, 9, 10, 9, 10, 10, 11, 5, 6, 6, 7, 6, 7, 7, 8, 6, 7, 7, 8, 7, 8, 8, 9, 6, 7, 7, 8, 7, 8, 8, 9, 7, 8, 8, 9, 8, 9, 9, 10, 6, 7, 7, 8, 7, 8, 8, 9, 7, 8, 8, 9, 8, 9, 9, 10, 7, 8, 8, 9, 8, 9, 9, 10, 8, 9, 9, 10, 9, 10, 10, 11, 6, 7, 7, 8, 7, 8, 8, 9, 7, 8, 8, 9, 8, 9, 9, 10, 7, 8, 8, 9, 8, 9, 9, 10, 8, 9, 9, 10, 9, 10, 10, 11, 7, 8, 8, 9, 8, 9, 9, 10, 8, 9, 9, 10, 9, 10, 10, 11, 8, 9, 9, 10, 9, 10, 10, 11, 9, 10, 10, 11, 10, 11, 11, 12, 5, 6, 6, 7, 6, 7, 7, 8, 6, 7, 7, 8, 7, 8, 8, 9, 6, 7, 7, 8, 7, 8, 8, 9, 7, 8, 8, 9, 8, 9, 9, 10, 6, 7, 7, 8, 7, 8, 8, 9, 7, 8, 8, 9, 8, 9, 9, 10, 7, 8, 8, 9, 8, 9, 9, 10, 8, 9, 9, 10, 9, 10, 10, 11, 6, 7, 7, 8, 7, 8, 8, 9, 7, 8, 8, 9, 8, 9, 9, 10, 7, 8, 8, 9, 8, 9, 9, 10, 8, 9, 9, 10, 9, 10, 10, 11, 7, 8, 8, 9, 8, 9, 9, 10, 8, 9, 9, 10, 9, 10, 10, 11, 8, 9, 9, 10, 9, 10, 10, 11, 9, 10, 10, 11, 10, 11, 11, 12, 6, 7, 7, 8, 7, 8, 8, 9, 7, 8, 8, 9, 8, 9, 9, 10, 7, 8, 8, 9, 8, 9, 9, 10, 8, 9, 9, 10, 9, 10, 10, 11, 7, 8, 8, 9, 8, 9, 9, 10, 8, 9, 9, 10, 9, 10, 10, 11, 8, 9, 9, 10, 9, 10, 10, 11, 9, 10, 10, 11, 10, 11, 11, 12, 7, 8, 8, 9, 8, 9, 9, 10, 8, 9, 9, 10, 9, 10, 10, 11, 8, 9, 9, 10, 9, 10, 10, 11, 9, 10, 10, 11, 10, 11, 11, 12, 8, 9, 9, 10, 9, 10, 10, 11, 9, 10, 10, 11, 10, 11, 11, 12, 9, 10, 10, 11, 10, 11, 11, 12, 10, 11, 11, 12, 11, 12, 12, 13, 5, 6, 6, 7, 6, 7, 7, 8, 6, 7, 7, 8, 7, 8, 8, 9, 6, 7, 7, 8, 7, 8, 8, 9, 7, 8, 8, 9, 8, 9, 9, 10, 6, 7, 7, 8, 7, 8, 8, 9, 7, 8, 8, 9, 8, 9, 9, 10, 7, 8, 8, 9, 8, 9, 9, 10, 8, 9, 9, 10, 9, 10, 10, 11, 6, 7, 7, 8, 7, 8, 8, 9, 7, 8, 8, 9, 8, 9, 9, 10, 7, 8, 8, 9, 8, 9, 9, 10, 8, 9, 9, 10, 9, 10, 10, 11, 7, 8, 8, 9, 8, 9, 9, 10, 8, 9, 9, 10, 9, 10, 10, 11, 8, 9, 9, 10, 9, 10, 10, 11, 9, 10, 10, 11, 10, 11, 11, 12, 6, 7, 7, 8, 7, 8, 8, 9, 7, 8, 8, 9, 8, 9, 9, 10, 7, 8, 8, 9, 8, 9, 9, 10, 8, 9, 9, 10, 9, 10, 10, 11, 7, 8, 8, 9, 8, 9, 9, 10, 8, 9, 9, 10, 9, 10, 10, 11, 8, 9, 9, 10, 9, 10, 10, 11, 9, 10, 10, 11, 10, 11, 11, 12, 7, 8, 8, 9, 8, 9, 9, 10, 8, 9, 9, 10, 9, 10, 10, 11, 8, 9, 9, 10, 9, 10, 10, 11, 9, 10, 10, 11, 10, 11, 11, 12, 8, 9, 9, 10, 9, 10, 10, 11, 9, 10, 10, 11, 10, 11, 11, 12, 9, 10, 10, 11, 10, 11, 11, 12, 10, 11, 11, 12, 11, 12, 12, 13, 6, 7, 7, 8, 7, 8, 8, 9, 7, 8, 8, 9, 8, 9, 9, 10, 7, 8, 8, 9, 8, 9, 9, 10, 8, 9, 9, 10, 9, 10, 10, 11, 7, 8, 8, 9, 8, 9, 9, 10, 8, 9, 9, 10, 9, 10, 10, 11, 8, 9, 9, 10, 9, 10, 10, 11, 9, 10, 10, 11, 10, 11, 11, 12, 7, 8, 8, 9, 8, 9, 9, 10, 8, 9, 9, 10, 9, 10, 10, 11, 8, 9, 9, 10, 9, 10, 10, 11, 9, 10, 10, 11, 10, 11, 11, 12, 8, 9, 9, 10, 9, 10, 10, 11, 9, 10, 10, 11, 10, 11, 11, 12, 9, 10, 10, 11, 10, 11, 11, 12, 10, 11, 11, 12, 11, 12, 12, 13, 7, 8, 8, 9, 8, 9, 9, 10, 8, 9, 9, 10, 9, 10, 10, 11, 8, 9, 9, 10, 9, 10, 10, 11, 9, 10, 10, 11, 10, 11, 11, 12, 8, 9, 9, 10, 9, 10, 10, 11, 9, 10, 10, 11, 10, 11, 11, 12, 9, 10, 10, 11, 10, 11, 11, 12, 10, 11, 11, 12, 11, 12, 12, 13, 8, 9, 9, 10, 9, 10, 10, 11, 9, 10, 10, 11, 10, 11, 11, 12, 9, 10, 10, 11, 10, 11, 11, 12, 10, 11, 11, 12, 11, 12, 12, 13, 9, 10, 10, 11, 10, 11, 11, 12, 10, 11, 11, 12, 11, 12, 12, 13, 10, 11, 11, 12, 11, 12, 12, 13, 11, 12, 12, 13, 12, 13, 13, 14, 3, 4, 4, 5, 4, 5, 5, 6, 4, 5, 5, 6, 5, 6, 6, 7, 4, 5, 5, 6, 5, 6, 6, 7, 5, 6, 6, 7, 6, 7, 7, 8, 4, 5, 5, 6, 5, 6, 6, 7, 5, 6, 6, 7, 6, 7, 7, 8, 5, 6, 6, 7, 6, 7, 7, 8, 6, 7, 7, 8, 7, 8, 8, 9, 4, 5, 5, 6, 5, 6, 6, 7, 5, 6, 6, 7, 6, 7, 7, 8, 5, 6, 6, 7, 6, 7, 7, 8, 6, 7, 7, 8, 7, 8, 8, 9, 5, 6, 6, 7, 6, 7, 7, 8, 6, 7, 7, 8, 7, 8, 8, 9, 6, 7, 7, 8, 7, 8, 8, 9, 7, 8, 8, 9, 8, 9, 9, 10, 4, 5, 5, 6, 5, 6, 6, 7, 5, 6, 6, 7, 6, 7, 7, 8, 5, 6, 6, 7, 6, 7, 7, 8, 6, 7, 7, 8, 7, 8, 8, 9, 5, 6, 6, 7, 6, 7, 7, 8, 6, 7, 7, 8, 7, 8, 8, 9, 6, 7, 7, 8, 7, 8, 8, 9, 7, 8, 8, 9, 8, 9, 9, 10, 5, 6, 6, 7, 6, 7, 7, 8, 6, 7, 7, 8, 7, 8, 8, 9, 6, 7, 7, 8, 7, 8, 8, 9, 7, 8, 8, 9, 8, 9, 9, 10, 6, 7, 7, 8, 7, 8, 8, 9, 7, 8, 8, 9, 8, 9, 9, 10, 7, 8, 8, 9, 8, 9, 9, 10, 8, 9, 9, 10, 9, 10, 10, 11, 4, 5, 5, 6, 5, 6, 6, 7, 5, 6, 6, 7, 6, 7, 7, 8, 5, 6, 6, 7, 6, 7, 7, 8, 6, 7, 7, 8, 7, 8, 8, 9, 5, 6, 6, 7, 6, 7, 7, 8, 6, 7, 7, 8, 7, 8, 8, 9, 6, 7, 7, 8, 7, 8, 8, 9, 7, 8, 8, 9, 8, 9, 9, 10, 5, 6, 6, 7, 6, 7, 7, 8, 6, 7, 7, 8, 7, 8, 8, 9, 6, 7, 7, 8, 7, 8, 8, 9, 7, 8, 8, 9, 8, 9, 9, 10, 6, 7, 7, 8, 7, 8, 8, 9, 7, 8, 8, 9, 8, 9, 9, 10, 7, 8, 8, 9, 8, 9, 9, 10, 8, 9, 9, 10, 9, 10, 10, 11, 5, 6, 6, 7, 6, 7, 7, 8, 6, 7, 7, 8, 7, 8, 8, 9, 6, 7, 7, 8, 7, 8, 8, 9, 7, 8, 8, 9, 8, 9, 9, 10, 6, 7, 7, 8, 7, 8, 8, 9, 7, 8, 8, 9, 8, 9, 9, 10, 7, 8, 8, 9, 8, 9, 9, 10, 8, 9, 9, 10, 9, 10, 10, 11, 6, 7, 7, 8, 7, 8, 8, 9, 7, 8, 8, 9, 8, 9, 9, 10, 7, 8, 8, 9, 8, 9, 9, 10, 8, 9, 9, 10, 9, 10, 10, 11, 7, 8, 8, 9, 8, 9, 9, 10, 8, 9, 9, 10, 9, 10, 10, 11, 8, 9, 9, 10, 9, 10, 10, 11, 9, 10, 10, 11, 10, 11, 11, 12, 4, 5, 5, 6, 5, 6, 6, 7, 5, 6, 6, 7, 6, 7, 7, 8, 5, 6, 6, 7, 6, 7, 7, 8, 6, 7, 7, 8, 7, 8, 8, 9, 5, 6, 6, 7, 6, 7, 7, 8, 6, 7, 7, 8, 7, 8, 8, 9, 6, 7, 7, 8, 7, 8, 8, 9, 7, 8, 8, 9, 8, 9, 9, 10, 5, 6, 6, 7, 6, 7, 7, 8, 6, 7, 7, 8, 7, 8, 8, 9, 6, 7, 7, 8, 7, 8, 8, 9, 7, 8, 8, 9, 8, 9, 9, 10, 6, 7, 7, 8, 7, 8, 8, 9, 7, 8, 8, 9, 8, 9, 9, 10, 7, 8, 8, 9, 8, 9, 9, 10, 8, 9, 9, 10, 9, 10, 10, 11, 5, 6, 6, 7, 6, 7, 7, 8, 6, 7, 7, 8, 7, 8, 8, 9, 6, 7, 7, 8, 7, 8, 8, 9, 7, 8, 8, 9, 8, 9, 9, 10, 6, 7, 7, 8, 7, 8, 8, 9, 7, 8, 8, 9, 8, 9, 9, 10, 7, 8, 8, 9, 8, 9, 9, 10, 8, 9, 9, 10, 9, 10, 10, 11, 6, 7, 7, 8, 7, 8, 8, 9, 7, 8, 8, 9, 8, 9, 9, 10, 7, 8, 8, 9, 8, 9, 9, 10, 8, 9, 9, 10, 9, 10, 10, 11, 7, 8, 8, 9, 8, 9, 9, 10, 8, 9, 9, 10, 9, 10, 10, 11, 8, 9, 9, 10, 9, 10, 10, 11, 9, 10, 10, 11, 10, 11, 11, 12, 5, 6, 6, 7, 6, 7, 7, 8, 6, 7, 7, 8, 7, 8, 8, 9, 6, 7, 7, 8, 7, 8, 8, 9, 7, 8, 8, 9, 8, 9, 9, 10, 6, 7, 7, 8, 7, 8, 8, 9, 7, 8, 8, 9, 8, 9, 9, 10, 7, 8, 8, 9, 8, 9, 9, 10, 8, 9, 9, 10, 9, 10, 10, 11, 6, 7, 7, 8, 7, 8, 8, 9, 7, 8, 8, 9, 8, 9, 9, 10, 7, 8, 8, 9, 8, 9, 9, 10, 8, 9, 9, 10, 9, 10, 10, 11, 7, 8, 8, 9, 8, 9, 9, 10, 8, 9, 9, 10, 9, 10, 10, 11, 8, 9, 9, 10, 9, 10, 10, 11, 9, 10, 10, 11, 10, 11, 11, 12, 6, 7, 7, 8, 7, 8, 8, 9, 7, 8, 8, 9, 8, 9, 9, 10, 7, 8, 8, 9, 8, 9, 9, 10, 8, 9, 9, 10, 9, 10, 10, 11, 7, 8, 8, 9, 8, 9, 9, 10, 8, 9, 9, 10, 9, 10, 10, 11, 8, 9, 9, 10, 9, 10, 10, 11, 9, 10, 10, 11, 10, 11, 11, 12, 7, 8, 8, 9, 8, 9, 9, 10, 8, 9, 9, 10, 9, 10, 10, 11, 8, 9, 9, 10, 9, 10, 10, 11, 9, 10, 10, 11, 10, 11, 11, 12, 8, 9, 9, 10, 9, 10, 10, 11, 9, 10, 10, 11, 10, 11, 11, 12, 9, 10, 10, 11, 10, 11, 11, 12, 10, 11, 11, 12, 11, 12, 12, 13, 4, 5, 5, 6, 5, 6, 6, 7, 5, 6, 6, 7, 6, 7, 7, 8, 5, 6, 6, 7, 6, 7, 7, 8, 6, 7, 7, 8, 7, 8, 8, 9, 5, 6, 6, 7, 6, 7, 7, 8, 6, 7, 7, 8, 7, 8, 8, 9, 6, 7, 7, 8, 7, 8, 8, 9, 7, 8, 8, 9, 8, 9, 9, 10, 5, 6, 6, 7, 6, 7, 7, 8, 6, 7, 7, 8, 7, 8, 8, 9, 6, 7, 7, 8, 7, 8, 8, 9, 7, 8, 8, 9, 8, 9, 9, 10, 6, 7, 7, 8, 7, 8, 8, 9, 7, 8, 8, 9, 8, 9, 9, 10, 7, 8, 8, 9, 8, 9, 9, 10, 8, 9, 9, 10, 9, 10, 10, 11, 5, 6, 6, 7, 6, 7, 7, 8, 6, 7, 7, 8, 7, 8, 8, 9, 6, 7, 7, 8, 7, 8, 8, 9, 7, 8, 8, 9, 8, 9, 9, 10, 6, 7, 7, 8, 7, 8, 8, 9, 7, 8, 8, 9, 8, 9, 9, 10, 7, 8, 8, 9, 8, 9, 9, 10, 8, 9, 9, 10, 9, 10, 10, 11, 6, 7, 7, 8, 7, 8, 8, 9, 7, 8, 8, 9, 8, 9, 9, 10, 7, 8, 8, 9, 8, 9, 9, 10, 8, 9, 9, 10, 9, 10, 10, 11, 7, 8, 8, 9, 8, 9, 9, 10, 8, 9, 9, 10, 9, 10, 10, 11, 8, 9, 9, 10, 9, 10, 10, 11, 9, 10, 10, 11, 10, 11, 11, 12, 5, 6, 6, 7, 6, 7, 7, 8, 6, 7, 7, 8, 7, 8, 8, 9, 6, 7, 7, 8, 7, 8, 8, 9, 7, 8, 8, 9, 8, 9, 9, 10, 6, 7, 7, 8, 7, 8, 8, 9, 7, 8, 8, 9, 8, 9, 9, 10, 7, 8, 8, 9, 8, 9, 9, 10, 8, 9, 9, 10, 9, 10, 10, 11, 6, 7, 7, 8, 7, 8, 8, 9, 7, 8, 8, 9, 8, 9, 9, 10, 7, 8, 8, 9, 8, 9, 9, 10, 8, 9, 9, 10, 9, 10, 10, 11, 7, 8, 8, 9, 8, 9, 9, 10, 8, 9, 9, 10, 9, 10, 10, 11, 8, 9, 9, 10, 9, 10, 10, 11, 9, 10, 10, 11, 10, 11, 11, 12, 6, 7, 7, 8, 7, 8, 8, 9, 7, 8, 8, 9, 8, 9, 9, 10, 7, 8, 8, 9, 8, 9, 9, 10, 8, 9, 9, 10, 9, 10, 10, 11, 7, 8, 8, 9, 8, 9, 9, 10, 8, 9, 9, 10, 9, 10, 10, 11, 8, 9, 9, 10, 9, 10, 10, 11, 9, 10, 10, 11, 10, 11, 11, 12, 7, 8, 8, 9, 8, 9, 9, 10, 8, 9, 9, 10, 9, 10, 10, 11, 8, 9, 9, 10, 9, 10, 10, 11, 9, 10, 10, 11, 10, 11, 11, 12, 8, 9, 9, 10, 9, 10, 10, 11, 9, 10, 10, 11, 10, 11, 11, 12, 9, 10, 10, 11, 10, 11, 11, 12, 10, 11, 11, 12, 11, 12, 12, 13, 5, 6, 6, 7, 6, 7, 7, 8, 6, 7, 7, 8, 7, 8, 8, 9, 6, 7, 7, 8, 7, 8, 8, 9, 7, 8, 8, 9, 8, 9, 9, 10, 6, 7, 7, 8, 7, 8, 8, 9, 7, 8, 8, 9, 8, 9, 9, 10, 7, 8, 8, 9, 8, 9, 9, 10, 8, 9, 9, 10, 9, 10, 10, 11, 6, 7, 7, 8, 7, 8, 8, 9, 7, 8, 8, 9, 8, 9, 9, 10, 7, 8, 8, 9, 8, 9, 9, 10, 8, 9, 9, 10, 9, 10, 10, 11, 7, 8, 8, 9, 8, 9, 9, 10, 8, 9, 9, 10, 9, 10, 10, 11, 8, 9, 9, 10, 9, 10, 10, 11, 9, 10, 10, 11, 10, 11, 11, 12, 6, 7, 7, 8, 7, 8, 8, 9, 7, 8, 8, 9, 8, 9, 9, 10, 7, 8, 8, 9, 8, 9, 9, 10, 8, 9, 9, 10, 9, 10, 10, 11, 7, 8, 8, 9, 8, 9, 9, 10, 8, 9, 9, 10, 9, 10, 10, 11, 8, 9, 9, 10, 9, 10, 10, 11, 9, 10, 10, 11, 10, 11, 11, 12, 7, 8, 8, 9, 8, 9, 9, 10, 8, 9, 9, 10, 9, 10, 10, 11, 8, 9, 9, 10, 9, 10, 10, 11, 9, 10, 10, 11, 10, 11, 11, 12, 8, 9, 9, 10, 9, 10, 10, 11, 9, 10, 10, 11, 10, 11, 11, 12, 9, 10, 10, 11, 10, 11, 11, 12, 10, 11, 11, 12, 11, 12, 12, 13, 6, 7, 7, 8, 7, 8, 8, 9, 7, 8, 8, 9, 8, 9, 9, 10, 7, 8, 8, 9, 8, 9, 9, 10, 8, 9, 9, 10, 9, 10, 10, 11, 7, 8, 8, 9, 8, 9, 9, 10, 8, 9, 9, 10, 9, 10, 10, 11, 8, 9, 9, 10, 9, 10, 10, 11, 9, 10, 10, 11, 10, 11, 11, 12, 7, 8, 8, 9, 8, 9, 9, 10, 8, 9, 9, 10, 9, 10, 10, 11, 8, 9, 9, 10, 9, 10, 10, 11, 9, 10, 10, 11, 10, 11, 11, 12, 8, 9, 9, 10, 9, 10, 10, 11, 9, 10, 10, 11, 10, 11, 11, 12, 9, 10, 10, 11, 10, 11, 11, 12, 10, 11, 11, 12, 11, 12, 12, 13, 7, 8, 8, 9, 8, 9, 9, 10, 8, 9, 9, 10, 9, 10, 10, 11, 8, 9, 9, 10, 9, 10, 10, 11, 9, 10, 10, 11, 10, 11, 11, 12, 8, 9, 9, 10, 9, 10, 10, 11, 9, 10, 10, 11, 10, 11, 11, 12, 9, 10, 10, 11, 10, 11, 11, 12, 10, 11, 11, 12, 11, 12, 12, 13, 8, 9, 9, 10, 9, 10, 10, 11, 9, 10, 10, 11, 10, 11, 11, 12, 9, 10, 10, 11, 10, 11, 11, 12, 10, 11, 11, 12, 11, 12, 12, 13, 9, 10, 10, 11, 10, 11, 11, 12, 10, 11, 11, 12, 11, 12, 12, 13, 10, 11, 11, 12, 11, 12, 12, 13, 11, 12, 12, 13, 12, 13, 13, 14, 4, 5, 5, 6, 5, 6, 6, 7, 5, 6, 6, 7, 6, 7, 7, 8, 5, 6, 6, 7, 6, 7, 7, 8, 6, 7, 7, 8, 7, 8, 8, 9, 5, 6, 6, 7, 6, 7, 7, 8, 6, 7, 7, 8, 7, 8, 8, 9, 6, 7, 7, 8, 7, 8, 8, 9, 7, 8, 8, 9, 8, 9, 9, 10, 5, 6, 6, 7, 6, 7, 7, 8, 6, 7, 7, 8, 7, 8, 8, 9, 6, 7, 7, 8, 7, 8, 8, 9, 7, 8, 8, 9, 8, 9, 9, 10, 6, 7, 7, 8, 7, 8, 8, 9, 7, 8, 8, 9, 8, 9, 9, 10, 7, 8, 8, 9, 8, 9, 9, 10, 8, 9, 9, 10, 9, 10, 10, 11, 5, 6, 6, 7, 6, 7, 7, 8, 6, 7, 7, 8, 7, 8, 8, 9, 6, 7, 7, 8, 7, 8, 8, 9, 7, 8, 8, 9, 8, 9, 9, 10, 6, 7, 7, 8, 7, 8, 8, 9, 7, 8, 8, 9, 8, 9, 9, 10, 7, 8, 8, 9, 8, 9, 9, 10, 8, 9, 9, 10, 9, 10, 10, 11, 6, 7, 7, 8, 7, 8, 8, 9, 7, 8, 8, 9, 8, 9, 9, 10, 7, 8, 8, 9, 8, 9, 9, 10, 8, 9, 9, 10, 9, 10, 10, 11, 7, 8, 8, 9, 8, 9, 9, 10, 8, 9, 9, 10, 9, 10, 10, 11, 8, 9, 9, 10, 9, 10, 10, 11, 9, 10, 10, 11, 10, 11, 11, 12, 5, 6, 6, 7, 6, 7, 7, 8, 6, 7, 7, 8, 7, 8, 8, 9, 6, 7, 7, 8, 7, 8, 8, 9, 7, 8, 8, 9, 8, 9, 9, 10, 6, 7, 7, 8, 7, 8, 8, 9, 7, 8, 8, 9, 8, 9, 9, 10, 7, 8, 8, 9, 8, 9, 9, 10, 8, 9, 9, 10, 9, 10, 10, 11, 6, 7, 7, 8, 7, 8, 8, 9, 7, 8, 8, 9, 8, 9, 9, 10, 7, 8, 8, 9, 8, 9, 9, 10, 8, 9, 9, 10, 9, 10, 10, 11, 7, 8, 8, 9, 8, 9, 9, 10, 8, 9, 9, 10, 9, 10, 10, 11, 8, 9, 9, 10, 9, 10, 10, 11, 9, 10, 10, 11, 10, 11, 11, 12, 6, 7, 7, 8, 7, 8, 8, 9, 7, 8, 8, 9, 8, 9, 9, 10, 7, 8, 8, 9, 8, 9, 9, 10, 8, 9, 9, 10, 9, 10, 10, 11, 7, 8, 8, 9, 8, 9, 9, 10, 8, 9, 9, 10, 9, 10, 10, 11, 8, 9, 9, 10, 9, 10, 10, 11, 9, 10, 10, 11, 10, 11, 11, 12, 7, 8, 8, 9, 8, 9, 9, 10, 8, 9, 9, 10, 9, 10, 10, 11, 8, 9, 9, 10, 9, 10, 10, 11, 9, 10, 10, 11, 10, 11, 11, 12, 8, 9, 9, 10, 9, 10, 10, 11, 9, 10, 10, 11, 10, 11, 11, 12, 9, 10, 10, 11, 10, 11, 11, 12, 10, 11, 11, 12, 11, 12, 12, 13, 5, 6, 6, 7, 6, 7, 7, 8, 6, 7, 7, 8, 7, 8, 8, 9, 6, 7, 7, 8, 7, 8, 8, 9, 7, 8, 8, 9, 8, 9, 9, 10, 6, 7, 7, 8, 7, 8, 8, 9, 7, 8, 8, 9, 8, 9, 9, 10, 7, 8, 8, 9, 8, 9, 9, 10, 8, 9, 9, 10, 9, 10, 10, 11, 6, 7, 7, 8, 7, 8, 8, 9, 7, 8, 8, 9, 8, 9, 9, 10, 7, 8, 8, 9, 8, 9, 9, 10, 8, 9, 9, 10, 9, 10, 10, 11, 7, 8, 8, 9, 8, 9, 9, 10, 8, 9, 9, 10, 9, 10, 10, 11, 8, 9, 9, 10, 9, 10, 10, 11, 9, 10, 10, 11, 10, 11, 11, 12, 6, 7, 7, 8, 7, 8, 8, 9, 7, 8, 8, 9, 8, 9, 9, 10, 7, 8, 8, 9, 8, 9, 9, 10, 8, 9, 9, 10, 9, 10, 10, 11, 7, 8, 8, 9, 8, 9, 9, 10, 8, 9, 9, 10, 9, 10, 10, 11, 8, 9, 9, 10, 9, 10, 10, 11, 9, 10, 10, 11, 10, 11, 11, 12, 7, 8, 8, 9, 8, 9, 9, 10, 8, 9, 9, 10, 9, 10, 10, 11, 8, 9, 9, 10, 9, 10, 10, 11, 9, 10, 10, 11, 10, 11, 11, 12, 8, 9, 9, 10, 9, 10, 10, 11, 9, 10, 10, 11, 10, 11, 11, 12, 9, 10, 10, 11, 10, 11, 11, 12, 10, 11, 11, 12, 11, 12, 12, 13, 6, 7, 7, 8, 7, 8, 8, 9, 7, 8, 8, 9, 8, 9, 9, 10, 7, 8, 8, 9, 8, 9, 9, 10, 8, 9, 9, 10, 9, 10, 10, 11, 7, 8, 8, 9, 8, 9, 9, 10, 8, 9, 9, 10, 9, 10, 10, 11, 8, 9, 9, 10, 9, 10, 10, 11, 9, 10, 10, 11, 10, 11, 11, 12, 7, 8, 8, 9, 8, 9, 9, 10, 8, 9, 9, 10, 9, 10, 10, 11, 8, 9, 9, 10, 9, 10, 10, 11, 9, 10, 10, 11, 10, 11, 11, 12, 8, 9, 9, 10, 9, 10, 10, 11, 9, 10, 10, 11, 10, 11, 11, 12, 9, 10, 10, 11, 10, 11, 11, 12, 10, 11, 11, 12, 11, 12, 12, 13, 7, 8, 8, 9, 8, 9, 9, 10, 8, 9, 9, 10, 9, 10, 10, 11, 8, 9, 9, 10, 9, 10, 10, 11, 9, 10, 10, 11, 10, 11, 11, 12, 8, 9, 9, 10, 9, 10, 10, 11, 9, 10, 10, 11, 10, 11, 11, 12, 9, 10, 10, 11, 10, 11, 11, 12, 10, 11, 11, 12, 11, 12, 12, 13, 8, 9, 9, 10, 9, 10, 10, 11, 9, 10, 10, 11, 10, 11, 11, 12, 9, 10, 10, 11, 10, 11, 11, 12, 10, 11, 11, 12, 11, 12, 12, 13, 9, 10, 10, 11, 10, 11, 11, 12, 10, 11, 11, 12, 11, 12, 12, 13, 10, 11, 11, 12, 11, 12, 12, 13, 11, 12, 12, 13, 12, 13, 13, 14, 5, 6, 6, 7, 6, 7, 7, 8, 6, 7, 7, 8, 7, 8, 8, 9, 6, 7, 7, 8, 7, 8, 8, 9, 7, 8, 8, 9, 8, 9, 9, 10, 6, 7, 7, 8, 7, 8, 8, 9, 7, 8, 8, 9, 8, 9, 9, 10, 7, 8, 8, 9, 8, 9, 9, 10, 8, 9, 9, 10, 9, 10, 10, 11, 6, 7, 7, 8, 7, 8, 8, 9, 7, 8, 8, 9, 8, 9, 9, 10, 7, 8, 8, 9, 8, 9, 9, 10, 8, 9, 9, 10, 9, 10, 10, 11, 7, 8, 8, 9, 8, 9, 9, 10, 8, 9, 9, 10, 9, 10, 10, 11, 8, 9, 9, 10, 9, 10, 10, 11, 9, 10, 10, 11, 10, 11, 11, 12, 6, 7, 7, 8, 7, 8, 8, 9, 7, 8, 8, 9, 8, 9, 9, 10, 7, 8, 8, 9, 8, 9, 9, 10, 8, 9, 9, 10, 9, 10, 10, 11, 7, 8, 8, 9, 8, 9, 9, 10, 8, 9, 9, 10, 9, 10, 10, 11, 8, 9, 9, 10, 9, 10, 10, 11, 9, 10, 10, 11, 10, 11, 11, 12, 7, 8, 8, 9, 8, 9, 9, 10, 8, 9, 9, 10, 9, 10, 10, 11, 8, 9, 9, 10, 9, 10, 10, 11, 9, 10, 10, 11, 10, 11, 11, 12, 8, 9, 9, 10, 9, 10, 10, 11, 9, 10, 10, 11, 10, 11, 11, 12, 9, 10, 10, 11, 10, 11, 11, 12, 10, 11, 11, 12, 11, 12, 12, 13, 6, 7, 7, 8, 7, 8, 8, 9, 7, 8, 8, 9, 8, 9, 9, 10, 7, 8, 8, 9, 8, 9, 9, 10, 8, 9, 9, 10, 9, 10, 10, 11, 7, 8, 8, 9, 8, 9, 9, 10, 8, 9, 9, 10, 9, 10, 10, 11, 8, 9, 9, 10, 9, 10, 10, 11, 9, 10, 10, 11, 10, 11, 11, 12, 7, 8, 8, 9, 8, 9, 9, 10, 8, 9, 9, 10, 9, 10, 10, 11, 8, 9, 9, 10, 9, 10, 10, 11, 9, 10, 10, 11, 10, 11, 11, 12, 8, 9, 9, 10, 9, 10, 10, 11, 9, 10, 10, 11, 10, 11, 11, 12, 9, 10, 10, 11, 10, 11, 11, 12, 10, 11, 11, 12, 11, 12, 12, 13, 7, 8, 8, 9, 8, 9, 9, 10, 8, 9, 9, 10, 9, 10, 10, 11, 8, 9, 9, 10, 9, 10, 10, 11, 9, 10, 10, 11, 10, 11, 11, 12, 8, 9, 9, 10, 9, 10, 10, 11, 9, 10, 10, 11, 10, 11, 11, 12, 9, 10, 10, 11, 10, 11, 11, 12, 10, 11, 11, 12, 11, 12, 12, 13, 8, 9, 9, 10, 9, 10, 10, 11, 9, 10, 10, 11, 10, 11, 11, 12, 9, 10, 10, 11, 10, 11, 11, 12, 10, 11, 11, 12, 11, 12, 12, 13, 9, 10, 10, 11, 10, 11, 11, 12, 10, 11, 11, 12, 11, 12, 12, 13, 10, 11, 11, 12, 11, 12, 12, 13, 11, 12, 12, 13, 12, 13, 13, 14, 6, 7, 7, 8, 7, 8, 8, 9, 7, 8, 8, 9, 8, 9, 9, 10, 7, 8, 8, 9, 8, 9, 9, 10, 8, 9, 9, 10, 9, 10, 10, 11, 7, 8, 8, 9, 8, 9, 9, 10, 8, 9, 9, 10, 9, 10, 10, 11, 8, 9, 9, 10, 9, 10, 10, 11, 9, 10, 10, 11, 10, 11, 11, 12, 7, 8, 8, 9, 8, 9, 9, 10, 8, 9, 9, 10, 9, 10, 10, 11, 8, 9, 9, 10, 9, 10, 10, 11, 9, 10, 10, 11, 10, 11, 11, 12, 8, 9, 9, 10, 9, 10, 10, 11, 9, 10, 10, 11, 10, 11, 11, 12, 9, 10, 10, 11, 10, 11, 11, 12, 10, 11, 11, 12, 11, 12, 12, 13, 7, 8, 8, 9, 8, 9, 9, 10, 8, 9, 9, 10, 9, 10, 10, 11, 8, 9, 9, 10, 9, 10, 10, 11, 9, 10, 10, 11, 10, 11, 11, 12, 8, 9, 9, 10, 9, 10, 10, 11, 9, 10, 10, 11, 10, 11, 11, 12, 9, 10, 10, 11, 10, 11, 11, 12, 10, 11, 11, 12, 11, 12, 12, 13, 8, 9, 9, 10, 9, 10, 10, 11, 9, 10, 10, 11, 10, 11, 11, 12, 9, 10, 10, 11, 10, 11, 11, 12, 10, 11, 11, 12, 11, 12, 12, 13, 9, 10, 10, 11, 10, 11, 11, 12, 10, 11, 11, 12, 11, 12, 12, 13, 10, 11, 11, 12, 11, 12, 12, 13, 11, 12, 12, 13, 12, 13, 13, 14, 7, 8, 8, 9, 8, 9, 9, 10, 8, 9, 9, 10, 9, 10, 10, 11, 8, 9, 9, 10, 9, 10, 10, 11, 9, 10, 10, 11, 10, 11, 11, 12, 8, 9, 9, 10, 9, 10, 10, 11, 9, 10, 10, 11, 10, 11, 11, 12, 9, 10, 10, 11, 10, 11, 11, 12, 10, 11, 11, 12, 11, 12, 12, 13, 8, 9, 9, 10, 9, 10, 10, 11, 9, 10, 10, 11, 10, 11, 11, 12, 9, 10, 10, 11, 10, 11, 11, 12, 10, 11, 11, 12, 11, 12, 12, 13, 9, 10, 10, 11, 10, 11, 11, 12, 10, 11, 11, 12, 11, 12, 12, 13, 10, 11, 11, 12, 11, 12, 12, 13, 11, 12, 12, 13, 12, 13, 13, 14, 8, 9, 9, 10, 9, 10, 10, 11, 9, 10, 10, 11, 10, 11, 11, 12, 9, 10, 10, 11, 10, 11, 11, 12, 10, 11, 11, 12, 11, 12, 12, 13, 9, 10, 10, 11, 10, 11, 11, 12, 10, 11, 11, 12, 11, 12, 12, 13, 10, 11, 11, 12, 11, 12, 12, 13, 11, 12, 12, 13, 12, 13, 13, 14, 9, 10, 10, 11, 10, 11, 11, 12, 10, 11, 11, 12, 11, 12, 12, 13, 10, 11, 11, 12, 11, 12, 12, 13, 11, 12, 12, 13, 12, 13, 13, 14, 10, 11, 11, 12, 11, 12, 12, 13, 11, 12, 12, 13, 12, 13, 13, 14, 11, 12, 12, 13, 12, 13, 13, 14, 12, 13, 13, 14, 13, 14, 14, 15, 3, 4, 4, 5, 4, 5, 5, 6, 4, 5, 5, 6, 5, 6, 6, 7, 4, 5, 5, 6, 5, 6, 6, 7, 5, 6, 6, 7, 6, 7, 7, 8, 4, 5, 5, 6, 5, 6, 6, 7, 5, 6, 6, 7, 6, 7, 7, 8, 5, 6, 6, 7, 6, 7, 7, 8, 6, 7, 7, 8, 7, 8, 8, 9, 4, 5, 5, 6, 5, 6, 6, 7, 5, 6, 6, 7, 6, 7, 7, 8, 5, 6, 6, 7, 6, 7, 7, 8, 6, 7, 7, 8, 7, 8, 8, 9, 5, 6, 6, 7, 6, 7, 7, 8, 6, 7, 7, 8, 7, 8, 8, 9, 6, 7, 7, 8, 7, 8, 8, 9, 7, 8, 8, 9, 8, 9, 9, 10, 4, 5, 5, 6, 5, 6, 6, 7, 5, 6, 6, 7, 6, 7, 7, 8, 5, 6, 6, 7, 6, 7, 7, 8, 6, 7, 7, 8, 7, 8, 8, 9, 5, 6, 6, 7, 6, 7, 7, 8, 6, 7, 7, 8, 7, 8, 8, 9, 6, 7, 7, 8, 7, 8, 8, 9, 7, 8, 8, 9, 8, 9, 9, 10, 5, 6, 6, 7, 6, 7, 7, 8, 6, 7, 7, 8, 7, 8, 8, 9, 6, 7, 7, 8, 7, 8, 8, 9, 7, 8, 8, 9, 8, 9, 9, 10, 6, 7, 7, 8, 7, 8, 8, 9, 7, 8, 8, 9, 8, 9, 9, 10, 7, 8, 8, 9, 8, 9, 9, 10, 8, 9, 9, 10, 9, 10, 10, 11, 4, 5, 5, 6, 5, 6, 6, 7, 5, 6, 6, 7, 6, 7, 7, 8, 5, 6, 6, 7, 6, 7, 7, 8, 6, 7, 7, 8, 7, 8, 8, 9, 5, 6, 6, 7, 6, 7, 7, 8, 6, 7, 7, 8, 7, 8, 8, 9, 6, 7, 7, 8, 7, 8, 8, 9, 7, 8, 8, 9, 8, 9, 9, 10, 5, 6, 6, 7, 6, 7, 7, 8, 6, 7, 7, 8, 7, 8, 8, 9, 6, 7, 7, 8, 7, 8, 8, 9, 7, 8, 8, 9, 8, 9, 9, 10, 6, 7, 7, 8, 7, 8, 8, 9, 7, 8, 8, 9, 8, 9, 9, 10, 7, 8, 8, 9, 8, 9, 9, 10, 8, 9, 9, 10, 9, 10, 10, 11, 5, 6, 6, 7, 6, 7, 7, 8, 6, 7, 7, 8, 7, 8, 8, 9, 6, 7, 7, 8, 7, 8, 8, 9, 7, 8, 8, 9, 8, 9, 9, 10, 6, 7, 7, 8, 7, 8, 8, 9, 7, 8, 8, 9, 8, 9, 9, 10, 7, 8, 8, 9, 8, 9, 9, 10, 8, 9, 9, 10, 9, 10, 10, 11, 6, 7, 7, 8, 7, 8, 8, 9, 7, 8, 8, 9, 8, 9, 9, 10, 7, 8, 8, 9, 8, 9, 9, 10, 8, 9, 9, 10, 9, 10, 10, 11, 7, 8, 8, 9, 8, 9, 9, 10, 8, 9, 9, 10, 9, 10, 10, 11, 8, 9, 9, 10, 9, 10, 10, 11, 9, 10, 10, 11, 10, 11, 11, 12, 4, 5, 5, 6, 5, 6, 6, 7, 5, 6, 6, 7, 6, 7, 7, 8, 5, 6, 6, 7, 6, 7, 7, 8, 6, 7, 7, 8, 7, 8, 8, 9, 5, 6, 6, 7, 6, 7, 7, 8, 6, 7, 7, 8, 7, 8, 8, 9, 6, 7, 7, 8, 7, 8, 8, 9, 7, 8, 8, 9, 8, 9, 9, 10, 5, 6, 6, 7, 6, 7, 7, 8, 6, 7, 7, 8, 7, 8, 8, 9, 6, 7, 7, 8, 7, 8, 8, 9, 7, 8, 8, 9, 8, 9, 9, 10, 6, 7, 7, 8, 7, 8, 8, 9, 7, 8, 8, 9, 8, 9, 9, 10, 7, 8, 8, 9, 8, 9, 9, 10, 8, 9, 9, 10, 9, 10, 10, 11, 5, 6, 6, 7, 6, 7, 7, 8, 6, 7, 7, 8, 7, 8, 8, 9, 6, 7, 7, 8, 7, 8, 8, 9, 7, 8, 8, 9, 8, 9, 9, 10, 6, 7, 7, 8, 7, 8, 8, 9, 7, 8, 8, 9, 8, 9, 9, 10, 7, 8, 8, 9, 8, 9, 9, 10, 8, 9, 9, 10, 9, 10, 10, 11, 6, 7, 7, 8, 7, 8, 8, 9, 7, 8, 8, 9, 8, 9, 9, 10, 7, 8, 8, 9, 8, 9, 9, 10, 8, 9, 9, 10, 9, 10, 10, 11, 7, 8, 8, 9, 8, 9, 9, 10, 8, 9, 9, 10, 9, 10, 10, 11, 8, 9, 9, 10, 9, 10, 10, 11, 9, 10, 10, 11, 10, 11, 11, 12, 5, 6, 6, 7, 6, 7, 7, 8, 6, 7, 7, 8, 7, 8, 8, 9, 6, 7, 7, 8, 7, 8, 8, 9, 7, 8, 8, 9, 8, 9, 9, 10, 6, 7, 7, 8, 7, 8, 8, 9, 7, 8, 8, 9, 8, 9, 9, 10, 7, 8, 8, 9, 8, 9, 9, 10, 8, 9, 9, 10, 9, 10, 10, 11, 6, 7, 7, 8, 7, 8, 8, 9, 7, 8, 8, 9, 8, 9, 9, 10, 7, 8, 8, 9, 8, 9, 9, 10, 8, 9, 9, 10, 9, 10, 10, 11, 7, 8, 8, 9, 8, 9, 9, 10, 8, 9, 9, 10, 9, 10, 10, 11, 8, 9, 9, 10, 9, 10, 10, 11, 9, 10, 10, 11, 10, 11, 11, 12, 6, 7, 7, 8, 7, 8, 8, 9, 7, 8, 8, 9, 8, 9, 9, 10, 7, 8, 8, 9, 8, 9, 9, 10, 8, 9, 9, 10, 9, 10, 10, 11, 7, 8, 8, 9, 8, 9, 9, 10, 8, 9, 9, 10, 9, 10, 10, 11, 8, 9, 9, 10, 9, 10, 10, 11, 9, 10, 10, 11, 10, 11, 11, 12, 7, 8, 8, 9, 8, 9, 9, 10, 8, 9, 9, 10, 9, 10, 10, 11, 8, 9, 9, 10, 9, 10, 10, 11, 9, 10, 10, 11, 10, 11, 11, 12, 8, 9, 9, 10, 9, 10, 10, 11, 9, 10, 10, 11, 10, 11, 11, 12, 9, 10, 10, 11, 10, 11, 11, 12, 10, 11, 11, 12, 11, 12, 12, 13, 4, 5, 5, 6, 5, 6, 6, 7, 5, 6, 6, 7, 6, 7, 7, 8, 5, 6, 6, 7, 6, 7, 7, 8, 6, 7, 7, 8, 7, 8, 8, 9, 5, 6, 6, 7, 6, 7, 7, 8, 6, 7, 7, 8, 7, 8, 8, 9, 6, 7, 7, 8, 7, 8, 8, 9, 7, 8, 8, 9, 8, 9, 9, 10, 5, 6, 6, 7, 6, 7, 7, 8, 6, 7, 7, 8, 7, 8, 8, 9, 6, 7, 7, 8, 7, 8, 8, 9, 7, 8, 8, 9, 8, 9, 9, 10, 6, 7, 7, 8, 7, 8, 8, 9, 7, 8, 8, 9, 8, 9, 9, 10, 7, 8, 8, 9, 8, 9, 9, 10, 8, 9, 9, 10, 9, 10, 10, 11, 5, 6, 6, 7, 6, 7, 7, 8, 6, 7, 7, 8, 7, 8, 8, 9, 6, 7, 7, 8, 7, 8, 8, 9, 7, 8, 8, 9, 8, 9, 9, 10, 6, 7, 7, 8, 7, 8, 8, 9, 7, 8, 8, 9, 8, 9, 9, 10, 7, 8, 8, 9, 8, 9, 9, 10, 8, 9, 9, 10, 9, 10, 10, 11, 6, 7, 7, 8, 7, 8, 8, 9, 7, 8, 8, 9, 8, 9, 9, 10, 7, 8, 8, 9, 8, 9, 9, 10, 8, 9, 9, 10, 9, 10, 10, 11, 7, 8, 8, 9, 8, 9, 9, 10, 8, 9, 9, 10, 9, 10, 10, 11, 8, 9, 9, 10, 9, 10, 10, 11, 9, 10, 10, 11, 10, 11, 11, 12, 5, 6, 6, 7, 6, 7, 7, 8, 6, 7, 7, 8, 7, 8, 8, 9, 6, 7, 7, 8, 7, 8, 8, 9, 7, 8, 8, 9, 8, 9, 9, 10, 6, 7, 7, 8, 7, 8, 8, 9, 7, 8, 8, 9, 8, 9, 9, 10, 7, 8, 8, 9, 8, 9, 9, 10, 8, 9, 9, 10, 9, 10, 10, 11, 6, 7, 7, 8, 7, 8, 8, 9, 7, 8, 8, 9, 8, 9, 9, 10, 7, 8, 8, 9, 8, 9, 9, 10, 8, 9, 9, 10, 9, 10, 10, 11, 7, 8, 8, 9, 8, 9, 9, 10, 8, 9, 9, 10, 9, 10, 10, 11, 8, 9, 9, 10, 9, 10, 10, 11, 9, 10, 10, 11, 10, 11, 11, 12, 6, 7, 7, 8, 7, 8, 8, 9, 7, 8, 8, 9, 8, 9, 9, 10, 7, 8, 8, 9, 8, 9, 9, 10, 8, 9, 9, 10, 9, 10, 10, 11, 7, 8, 8, 9, 8, 9, 9, 10, 8, 9, 9, 10, 9, 10, 10, 11, 8, 9, 9, 10, 9, 10, 10, 11, 9, 10, 10, 11, 10, 11, 11, 12, 7, 8, 8, 9, 8, 9, 9, 10, 8, 9, 9, 10, 9, 10, 10, 11, 8, 9, 9, 10, 9, 10, 10, 11, 9, 10, 10, 11, 10, 11, 11, 12, 8, 9, 9, 10, 9, 10, 10, 11, 9, 10, 10, 11, 10, 11, 11, 12, 9, 10, 10, 11, 10, 11, 11, 12, 10, 11, 11, 12, 11, 12, 12, 13, 5, 6, 6, 7, 6, 7, 7, 8, 6, 7, 7, 8, 7, 8, 8, 9, 6, 7, 7, 8, 7, 8, 8, 9, 7, 8, 8, 9, 8, 9, 9, 10, 6, 7, 7, 8, 7, 8, 8, 9, 7, 8, 8, 9, 8, 9, 9, 10, 7, 8, 8, 9, 8, 9, 9, 10, 8, 9, 9, 10, 9, 10, 10, 11, 6, 7, 7, 8, 7, 8, 8, 9, 7, 8, 8, 9, 8, 9, 9, 10, 7, 8, 8, 9, 8, 9, 9, 10, 8, 9, 9, 10, 9, 10, 10, 11, 7, 8, 8, 9, 8, 9, 9, 10, 8, 9, 9, 10, 9, 10, 10, 11, 8, 9, 9, 10, 9, 10, 10, 11, 9, 10, 10, 11, 10, 11, 11, 12, 6, 7, 7, 8, 7, 8, 8, 9, 7, 8, 8, 9, 8, 9, 9, 10, 7, 8, 8, 9, 8, 9, 9, 10, 8, 9, 9, 10, 9, 10, 10, 11, 7, 8, 8, 9, 8, 9, 9, 10, 8, 9, 9, 10, 9, 10, 10, 11, 8, 9, 9, 10, 9, 10, 10, 11, 9, 10, 10, 11, 10, 11, 11, 12, 7, 8, 8, 9, 8, 9, 9, 10, 8, 9, 9, 10, 9, 10, 10, 11, 8, 9, 9, 10, 9, 10, 10, 11, 9, 10, 10, 11, 10, 11, 11, 12, 8, 9, 9, 10, 9, 10, 10, 11, 9, 10, 10, 11, 10, 11, 11, 12, 9, 10, 10, 11, 10, 11, 11, 12, 10, 11, 11, 12, 11, 12, 12, 13, 6, 7, 7, 8, 7, 8, 8, 9, 7, 8, 8, 9, 8, 9, 9, 10, 7, 8, 8, 9, 8, 9, 9, 10, 8, 9, 9, 10, 9, 10, 10, 11, 7, 8, 8, 9, 8, 9, 9, 10, 8, 9, 9, 10, 9, 10, 10, 11, 8, 9, 9, 10, 9, 10, 10, 11, 9, 10, 10, 11, 10, 11, 11, 12, 7, 8, 8, 9, 8, 9, 9, 10, 8, 9, 9, 10, 9, 10, 10, 11, 8, 9, 9, 10, 9, 10, 10, 11, 9, 10, 10, 11, 10, 11, 11, 12, 8, 9, 9, 10, 9, 10, 10, 11, 9, 10, 10, 11, 10, 11, 11, 12, 9, 10, 10, 11, 10, 11, 11, 12, 10, 11, 11, 12, 11, 12, 12, 13, 7, 8, 8, 9, 8, 9, 9, 10, 8, 9, 9, 10, 9, 10, 10, 11, 8, 9, 9, 10, 9, 10, 10, 11, 9, 10, 10, 11, 10, 11, 11, 12, 8, 9, 9, 10, 9, 10, 10, 11, 9, 10, 10, 11, 10, 11, 11, 12, 9, 10, 10, 11, 10, 11, 11, 12, 10, 11, 11, 12, 11, 12, 12, 13, 8, 9, 9, 10, 9, 10, 10, 11, 9, 10, 10, 11, 10, 11, 11, 12, 9, 10, 10, 11, 10, 11, 11, 12, 10, 11, 11, 12, 11, 12, 12, 13, 9, 10, 10, 11, 10, 11, 11, 12, 10, 11, 11, 12, 11, 12, 12, 13, 10, 11, 11, 12, 11, 12, 12, 13, 11, 12, 12, 13, 12, 13, 13, 14, 4, 5, 5, 6, 5, 6, 6, 7, 5, 6, 6, 7, 6, 7, 7, 8, 5, 6, 6, 7, 6, 7, 7, 8, 6, 7, 7, 8, 7, 8, 8, 9, 5, 6, 6, 7, 6, 7, 7, 8, 6, 7, 7, 8, 7, 8, 8, 9, 6, 7, 7, 8, 7, 8, 8, 9, 7, 8, 8, 9, 8, 9, 9, 10, 5, 6, 6, 7, 6, 7, 7, 8, 6, 7, 7, 8, 7, 8, 8, 9, 6, 7, 7, 8, 7, 8, 8, 9, 7, 8, 8, 9, 8, 9, 9, 10, 6, 7, 7, 8, 7, 8, 8, 9, 7, 8, 8, 9, 8, 9, 9, 10, 7, 8, 8, 9, 8, 9, 9, 10, 8, 9, 9, 10, 9, 10, 10, 11, 5, 6, 6, 7, 6, 7, 7, 8, 6, 7, 7, 8, 7, 8, 8, 9, 6, 7, 7, 8, 7, 8, 8, 9, 7, 8, 8, 9, 8, 9, 9, 10, 6, 7, 7, 8, 7, 8, 8, 9, 7, 8, 8, 9, 8, 9, 9, 10, 7, 8, 8, 9, 8, 9, 9, 10, 8, 9, 9, 10, 9, 10, 10, 11, 6, 7, 7, 8, 7, 8, 8, 9, 7, 8, 8, 9, 8, 9, 9, 10, 7, 8, 8, 9, 8, 9, 9, 10, 8, 9, 9, 10, 9, 10, 10, 11, 7, 8, 8, 9, 8, 9, 9, 10, 8, 9, 9, 10, 9, 10, 10, 11, 8, 9, 9, 10, 9, 10, 10, 11, 9, 10, 10, 11, 10, 11, 11, 12, 5, 6, 6, 7, 6, 7, 7, 8, 6, 7, 7, 8, 7, 8, 8, 9, 6, 7, 7, 8, 7, 8, 8, 9, 7, 8, 8, 9, 8, 9, 9, 10, 6, 7, 7, 8, 7, 8, 8, 9, 7, 8, 8, 9, 8, 9, 9, 10, 7, 8, 8, 9, 8, 9, 9, 10, 8, 9, 9, 10, 9, 10, 10, 11, 6, 7, 7, 8, 7, 8, 8, 9, 7, 8, 8, 9, 8, 9, 9, 10, 7, 8, 8, 9, 8, 9, 9, 10, 8, 9, 9, 10, 9, 10, 10, 11, 7, 8, 8, 9, 8, 9, 9, 10, 8, 9, 9, 10, 9, 10, 10, 11, 8, 9, 9, 10, 9, 10, 10, 11, 9, 10, 10, 11, 10, 11, 11, 12, 6, 7, 7, 8, 7, 8, 8, 9, 7, 8, 8, 9, 8, 9, 9, 10, 7, 8, 8, 9, 8, 9, 9, 10, 8, 9, 9, 10, 9, 10, 10, 11, 7, 8, 8, 9, 8, 9, 9, 10, 8, 9, 9, 10, 9, 10, 10, 11, 8, 9, 9, 10, 9, 10, 10, 11, 9, 10, 10, 11, 10, 11, 11, 12, 7, 8, 8, 9, 8, 9, 9, 10, 8, 9, 9, 10, 9, 10, 10, 11, 8, 9, 9, 10, 9, 10, 10, 11, 9, 10, 10, 11, 10, 11, 11, 12, 8, 9, 9, 10, 9, 10, 10, 11, 9, 10, 10, 11, 10, 11, 11, 12, 9, 10, 10, 11, 10, 11, 11, 12, 10, 11, 11, 12, 11, 12, 12, 13, 5, 6, 6, 7, 6, 7, 7, 8, 6, 7, 7, 8, 7, 8, 8, 9, 6, 7, 7, 8, 7, 8, 8, 9, 7, 8, 8, 9, 8, 9, 9, 10, 6, 7, 7, 8, 7, 8, 8, 9, 7, 8, 8, 9, 8, 9, 9, 10, 7, 8, 8, 9, 8, 9, 9, 10, 8, 9, 9, 10, 9, 10, 10, 11, 6, 7, 7, 8, 7, 8, 8, 9, 7, 8, 8, 9, 8, 9, 9, 10, 7, 8, 8, 9, 8, 9, 9, 10, 8, 9, 9, 10, 9, 10, 10, 11, 7, 8, 8, 9, 8, 9, 9, 10, 8, 9, 9, 10, 9, 10, 10, 11, 8, 9, 9, 10, 9, 10, 10, 11, 9, 10, 10, 11, 10, 11, 11, 12, 6, 7, 7, 8, 7, 8, 8, 9, 7, 8, 8, 9, 8, 9, 9, 10, 7, 8, 8, 9, 8, 9, 9, 10, 8, 9, 9, 10, 9, 10, 10, 11, 7, 8, 8, 9, 8, 9, 9, 10, 8, 9, 9, 10, 9, 10, 10, 11, 8, 9, 9, 10, 9, 10, 10, 11, 9, 10, 10, 11, 10, 11, 11, 12, 7, 8, 8, 9, 8, 9, 9, 10, 8, 9, 9, 10, 9, 10, 10, 11, 8, 9, 9, 10, 9, 10, 10, 11, 9, 10, 10, 11, 10, 11, 11, 12, 8, 9, 9, 10, 9, 10, 10, 11, 9, 10, 10, 11, 10, 11, 11, 12, 9, 10, 10, 11, 10, 11, 11, 12, 10, 11, 11, 12, 11, 12, 12, 13, 6, 7, 7, 8, 7, 8, 8, 9, 7, 8, 8, 9, 8, 9, 9, 10, 7, 8, 8, 9, 8, 9, 9, 10, 8, 9, 9, 10, 9, 10, 10, 11, 7, 8, 8, 9, 8, 9, 9, 10, 8, 9, 9, 10, 9, 10, 10, 11, 8, 9, 9, 10, 9, 10, 10, 11, 9, 10, 10, 11, 10, 11, 11, 12, 7, 8, 8, 9, 8, 9, 9, 10, 8, 9, 9, 10, 9, 10, 10, 11, 8, 9, 9, 10, 9, 10, 10, 11, 9, 10, 10, 11, 10, 11, 11, 12, 8, 9, 9, 10, 9, 10, 10, 11, 9, 10, 10, 11, 10, 11, 11, 12, 9, 10, 10, 11, 10, 11, 11, 12, 10, 11, 11, 12, 11, 12, 12, 13, 7, 8, 8, 9, 8, 9, 9, 10, 8, 9, 9, 10, 9, 10, 10, 11, 8, 9, 9, 10, 9, 10, 10, 11, 9, 10, 10, 11, 10, 11, 11, 12, 8, 9, 9, 10, 9, 10, 10, 11, 9, 10, 10, 11, 10, 11, 11, 12, 9, 10, 10, 11, 10, 11, 11, 12, 10, 11, 11, 12, 11, 12, 12, 13, 8, 9, 9, 10, 9, 10, 10, 11, 9, 10, 10, 11, 10, 11, 11, 12, 9, 10, 10, 11, 10, 11, 11, 12, 10, 11, 11, 12, 11, 12, 12, 13, 9, 10, 10, 11, 10, 11, 11, 12, 10, 11, 11, 12, 11, 12, 12, 13, 10, 11, 11, 12, 11, 12, 12, 13, 11, 12, 12, 13, 12, 13, 13, 14, 5, 6, 6, 7, 6, 7, 7, 8, 6, 7, 7, 8, 7, 8, 8, 9, 6, 7, 7, 8, 7, 8, 8, 9, 7, 8, 8, 9, 8, 9, 9, 10, 6, 7, 7, 8, 7, 8, 8, 9, 7, 8, 8, 9, 8, 9, 9, 10, 7, 8, 8, 9, 8, 9, 9, 10, 8, 9, 9, 10, 9, 10, 10, 11, 6, 7, 7, 8, 7, 8, 8, 9, 7, 8, 8, 9, 8, 9, 9, 10, 7, 8, 8, 9, 8, 9, 9, 10, 8, 9, 9, 10, 9, 10, 10, 11, 7, 8, 8, 9, 8, 9, 9, 10, 8, 9, 9, 10, 9, 10, 10, 11, 8, 9, 9, 10, 9, 10, 10, 11, 9, 10, 10, 11, 10, 11, 11, 12, 6, 7, 7, 8, 7, 8, 8, 9, 7, 8, 8, 9, 8, 9, 9, 10, 7, 8, 8, 9, 8, 9, 9, 10, 8, 9, 9, 10, 9, 10, 10, 11, 7, 8, 8, 9, 8, 9, 9, 10, 8, 9, 9, 10, 9, 10, 10, 11, 8, 9, 9, 10, 9, 10, 10, 11, 9, 10, 10, 11, 10, 11, 11, 12, 7, 8, 8, 9, 8, 9, 9, 10, 8, 9, 9, 10, 9, 10, 10, 11, 8, 9, 9, 10, 9, 10, 10, 11, 9, 10, 10, 11, 10, 11, 11, 12, 8, 9, 9, 10, 9, 10, 10, 11, 9, 10, 10, 11, 10, 11, 11, 12, 9, 10, 10, 11, 10, 11, 11, 12, 10, 11, 11, 12, 11, 12, 12, 13, 6, 7, 7, 8, 7, 8, 8, 9, 7, 8, 8, 9, 8, 9, 9, 10, 7, 8, 8, 9, 8, 9, 9, 10, 8, 9, 9, 10, 9, 10, 10, 11, 7, 8, 8, 9, 8, 9, 9, 10, 8, 9, 9, 10, 9, 10, 10, 11, 8, 9, 9, 10, 9, 10, 10, 11, 9, 10, 10, 11, 10, 11, 11, 12, 7, 8, 8, 9, 8, 9, 9, 10, 8, 9, 9, 10, 9, 10, 10, 11, 8, 9, 9, 10, 9, 10, 10, 11, 9, 10, 10, 11, 10, 11, 11, 12, 8, 9, 9, 10, 9, 10, 10, 11, 9, 10, 10, 11, 10, 11, 11, 12, 9, 10, 10, 11, 10, 11, 11, 12, 10, 11, 11, 12, 11, 12, 12, 13, 7, 8, 8, 9, 8, 9, 9, 10, 8, 9, 9, 10, 9, 10, 10, 11, 8, 9, 9, 10, 9, 10, 10, 11, 9, 10, 10, 11, 10, 11, 11, 12, 8, 9, 9, 10, 9, 10, 10, 11, 9, 10, 10, 11, 10, 11, 11, 12, 9, 10, 10, 11, 10, 11, 11, 12, 10, 11, 11, 12, 11, 12, 12, 13, 8, 9, 9, 10, 9, 10, 10, 11, 9, 10, 10, 11, 10, 11, 11, 12, 9, 10, 10, 11, 10, 11, 11, 12, 10, 11, 11, 12, 11, 12, 12, 13, 9, 10, 10, 11, 10, 11, 11, 12, 10, 11, 11, 12, 11, 12, 12, 13, 10, 11, 11, 12, 11, 12, 12, 13, 11, 12, 12, 13, 12, 13, 13, 14, 6, 7, 7, 8, 7, 8, 8, 9, 7, 8, 8, 9, 8, 9, 9, 10, 7, 8, 8, 9, 8, 9, 9, 10, 8, 9, 9, 10, 9, 10, 10, 11, 7, 8, 8, 9, 8, 9, 9, 10, 8, 9, 9, 10, 9, 10, 10, 11, 8, 9, 9, 10, 9, 10, 10, 11, 9, 10, 10, 11, 10, 11, 11, 12, 7, 8, 8, 9, 8, 9, 9, 10, 8, 9, 9, 10, 9, 10, 10, 11, 8, 9, 9, 10, 9, 10, 10, 11, 9, 10, 10, 11, 10, 11, 11, 12, 8, 9, 9, 10, 9, 10, 10, 11, 9, 10, 10, 11, 10, 11, 11, 12, 9, 10, 10, 11, 10, 11, 11, 12, 10, 11, 11, 12, 11, 12, 12, 13, 7, 8, 8, 9, 8, 9, 9, 10, 8, 9, 9, 10, 9, 10, 10, 11, 8, 9, 9, 10, 9, 10, 10, 11, 9, 10, 10, 11, 10, 11, 11, 12, 8, 9, 9, 10, 9, 10, 10, 11, 9, 10, 10, 11, 10, 11, 11, 12, 9, 10, 10, 11, 10, 11, 11, 12, 10, 11, 11, 12, 11, 12, 12, 13, 8, 9, 9, 10, 9, 10, 10, 11, 9, 10, 10, 11, 10, 11, 11, 12, 9, 10, 10, 11, 10, 11, 11, 12, 10, 11, 11, 12, 11, 12, 12, 13, 9, 10, 10, 11, 10, 11, 11, 12, 10, 11, 11, 12, 11, 12, 12, 13, 10, 11, 11, 12, 11, 12, 12, 13, 11, 12, 12, 13, 12, 13, 13, 14, 7, 8, 8, 9, 8, 9, 9, 10, 8, 9, 9, 10, 9, 10, 10, 11, 8, 9, 9, 10, 9, 10, 10, 11, 9, 10, 10, 11, 10, 11, 11, 12, 8, 9, 9, 10, 9, 10, 10, 11, 9, 10, 10, 11, 10, 11, 11, 12, 9, 10, 10, 11, 10, 11, 11, 12, 10, 11, 11, 12, 11, 12, 12, 13, 8, 9, 9, 10, 9, 10, 10, 11, 9, 10, 10, 11, 10, 11, 11, 12, 9, 10, 10, 11, 10, 11, 11, 12, 10, 11, 11, 12, 11, 12, 12, 13, 9, 10, 10, 11, 10, 11, 11, 12, 10, 11, 11, 12, 11, 12, 12, 13, 10, 11, 11, 12, 11, 12, 12, 13, 11, 12, 12, 13, 12, 13, 13, 14, 8, 9, 9, 10, 9, 10, 10, 11, 9, 10, 10, 11, 10, 11, 11, 12, 9, 10, 10, 11, 10, 11, 11, 12, 10, 11, 11, 12, 11, 12, 12, 13, 9, 10, 10, 11, 10, 11, 11, 12, 10, 11, 11, 12, 11, 12, 12, 13, 10, 11, 11, 12, 11, 12, 12, 13, 11, 12, 12, 13, 12, 13, 13, 14, 9, 10, 10, 11, 10, 11, 11, 12, 10, 11, 11, 12, 11, 12, 12, 13, 10, 11, 11, 12, 11, 12, 12, 13, 11, 12, 12, 13, 12, 13, 13, 14, 10, 11, 11, 12, 11, 12, 12, 13, 11, 12, 12, 13, 12, 13, 13, 14, 11, 12, 12, 13, 12, 13, 13, 14, 12, 13, 13, 14, 13, 14, 14, 15, 4, 5, 5, 6, 5, 6, 6, 7, 5, 6, 6, 7, 6, 7, 7, 8, 5, 6, 6, 7, 6, 7, 7, 8, 6, 7, 7, 8, 7, 8, 8, 9, 5, 6, 6, 7, 6, 7, 7, 8, 6, 7, 7, 8, 7, 8, 8, 9, 6, 7, 7, 8, 7, 8, 8, 9, 7, 8, 8, 9, 8, 9, 9, 10, 5, 6, 6, 7, 6, 7, 7, 8, 6, 7, 7, 8, 7, 8, 8, 9, 6, 7, 7, 8, 7, 8, 8, 9, 7, 8, 8, 9, 8, 9, 9, 10, 6, 7, 7, 8, 7, 8, 8, 9, 7, 8, 8, 9, 8, 9, 9, 10, 7, 8, 8, 9, 8, 9, 9, 10, 8, 9, 9, 10, 9, 10, 10, 11, 5, 6, 6, 7, 6, 7, 7, 8, 6, 7, 7, 8, 7, 8, 8, 9, 6, 7, 7, 8, 7, 8, 8, 9, 7, 8, 8, 9, 8, 9, 9, 10, 6, 7, 7, 8, 7, 8, 8, 9, 7, 8, 8, 9, 8, 9, 9, 10, 7, 8, 8, 9, 8, 9, 9, 10, 8, 9, 9, 10, 9, 10, 10, 11, 6, 7, 7, 8, 7, 8, 8, 9, 7, 8, 8, 9, 8, 9, 9, 10, 7, 8, 8, 9, 8, 9, 9, 10, 8, 9, 9, 10, 9, 10, 10, 11, 7, 8, 8, 9, 8, 9, 9, 10, 8, 9, 9, 10, 9, 10, 10, 11, 8, 9, 9, 10, 9, 10, 10, 11, 9, 10, 10, 11, 10, 11, 11, 12, 5, 6, 6, 7, 6, 7, 7, 8, 6, 7, 7, 8, 7, 8, 8, 9, 6, 7, 7, 8, 7, 8, 8, 9, 7, 8, 8, 9, 8, 9, 9, 10, 6, 7, 7, 8, 7, 8, 8, 9, 7, 8, 8, 9, 8, 9, 9, 10, 7, 8, 8, 9, 8, 9, 9, 10, 8, 9, 9, 10, 9, 10, 10, 11, 6, 7, 7, 8, 7, 8, 8, 9, 7, 8, 8, 9, 8, 9, 9, 10, 7, 8, 8, 9, 8, 9, 9, 10, 8, 9, 9, 10, 9, 10, 10, 11, 7, 8, 8, 9, 8, 9, 9, 10, 8, 9, 9, 10, 9, 10, 10, 11, 8, 9, 9, 10, 9, 10, 10, 11, 9, 10, 10, 11, 10, 11, 11, 12, 6, 7, 7, 8, 7, 8, 8, 9, 7, 8, 8, 9, 8, 9, 9, 10, 7, 8, 8, 9, 8, 9, 9, 10, 8, 9, 9, 10, 9, 10, 10, 11, 7, 8, 8, 9, 8, 9, 9, 10, 8, 9, 9, 10, 9, 10, 10, 11, 8, 9, 9, 10, 9, 10, 10, 11, 9, 10, 10, 11, 10, 11, 11, 12, 7, 8, 8, 9, 8, 9, 9, 10, 8, 9, 9, 10, 9, 10, 10, 11, 8, 9, 9, 10, 9, 10, 10, 11, 9, 10, 10, 11, 10, 11, 11, 12, 8, 9, 9, 10, 9, 10, 10, 11, 9, 10, 10, 11, 10, 11, 11, 12, 9, 10, 10, 11, 10, 11, 11, 12, 10, 11, 11, 12, 11, 12, 12, 13, 5, 6, 6, 7, 6, 7, 7, 8, 6, 7, 7, 8, 7, 8, 8, 9, 6, 7, 7, 8, 7, 8, 8, 9, 7, 8, 8, 9, 8, 9, 9, 10, 6, 7, 7, 8, 7, 8, 8, 9, 7, 8, 8, 9, 8, 9, 9, 10, 7, 8, 8, 9, 8, 9, 9, 10, 8, 9, 9, 10, 9, 10, 10, 11, 6, 7, 7, 8, 7, 8, 8, 9, 7, 8, 8, 9, 8, 9, 9, 10, 7, 8, 8, 9, 8, 9, 9, 10, 8, 9, 9, 10, 9, 10, 10, 11, 7, 8, 8, 9, 8, 9, 9, 10, 8, 9, 9, 10, 9, 10, 10, 11, 8, 9, 9, 10, 9, 10, 10, 11, 9, 10, 10, 11, 10, 11, 11, 12, 6, 7, 7, 8, 7, 8, 8, 9, 7, 8, 8, 9, 8, 9, 9, 10, 7, 8, 8, 9, 8, 9, 9, 10, 8, 9, 9, 10, 9, 10, 10, 11, 7, 8, 8, 9, 8, 9, 9, 10, 8, 9, 9, 10, 9, 10, 10, 11, 8, 9, 9, 10, 9, 10, 10, 11, 9, 10, 10, 11, 10, 11, 11, 12, 7, 8, 8, 9, 8, 9, 9, 10, 8, 9, 9, 10, 9, 10, 10, 11, 8, 9, 9, 10, 9, 10, 10, 11, 9, 10, 10, 11, 10, 11, 11, 12, 8, 9, 9, 10, 9, 10, 10, 11, 9, 10, 10, 11, 10, 11, 11, 12, 9, 10, 10, 11, 10, 11, 11, 12, 10, 11, 11, 12, 11, 12, 12, 13, 6, 7, 7, 8, 7, 8, 8, 9, 7, 8, 8, 9, 8, 9, 9, 10, 7, 8, 8, 9, 8, 9, 9, 10, 8, 9, 9, 10, 9, 10, 10, 11, 7, 8, 8, 9, 8, 9, 9, 10, 8, 9, 9, 10, 9, 10, 10, 11, 8, 9, 9, 10, 9, 10, 10, 11, 9, 10, 10, 11, 10, 11, 11, 12, 7, 8, 8, 9, 8, 9, 9, 10, 8, 9, 9, 10, 9, 10, 10, 11, 8, 9, 9, 10, 9, 10, 10, 11, 9, 10, 10, 11, 10, 11, 11, 12, 8, 9, 9, 10, 9, 10, 10, 11, 9, 10, 10, 11, 10, 11, 11, 12, 9, 10, 10, 11, 10, 11, 11, 12, 10, 11, 11, 12, 11, 12, 12, 13, 7, 8, 8, 9, 8, 9, 9, 10, 8, 9, 9, 10, 9, 10, 10, 11, 8, 9, 9, 10, 9, 10, 10, 11, 9, 10, 10, 11, 10, 11, 11, 12, 8, 9, 9, 10, 9, 10, 10, 11, 9, 10, 10, 11, 10, 11, 11, 12, 9, 10, 10, 11, 10, 11, 11, 12, 10, 11, 11, 12, 11, 12, 12, 13, 8, 9, 9, 10, 9, 10, 10, 11, 9, 10, 10, 11, 10, 11, 11, 12, 9, 10, 10, 11, 10, 11, 11, 12, 10, 11, 11, 12, 11, 12, 12, 13, 9, 10, 10, 11, 10, 11, 11, 12, 10, 11, 11, 12, 11, 12, 12, 13, 10, 11, 11, 12, 11, 12, 12, 13, 11, 12, 12, 13, 12, 13, 13, 14, 5, 6, 6, 7, 6, 7, 7, 8, 6, 7, 7, 8, 7, 8, 8, 9, 6, 7, 7, 8, 7, 8, 8, 9, 7, 8, 8, 9, 8, 9, 9, 10, 6, 7, 7, 8, 7, 8, 8, 9, 7, 8, 8, 9, 8, 9, 9, 10, 7, 8, 8, 9, 8, 9, 9, 10, 8, 9, 9, 10, 9, 10, 10, 11, 6, 7, 7, 8, 7, 8, 8, 9, 7, 8, 8, 9, 8, 9, 9, 10, 7, 8, 8, 9, 8, 9, 9, 10, 8, 9, 9, 10, 9, 10, 10, 11, 7, 8, 8, 9, 8, 9, 9, 10, 8, 9, 9, 10, 9, 10, 10, 11, 8, 9, 9, 10, 9, 10, 10, 11, 9, 10, 10, 11, 10, 11, 11, 12, 6, 7, 7, 8, 7, 8, 8, 9, 7, 8, 8, 9, 8, 9, 9, 10, 7, 8, 8, 9, 8, 9, 9, 10, 8, 9, 9, 10, 9, 10, 10, 11, 7, 8, 8, 9, 8, 9, 9, 10, 8, 9, 9, 10, 9, 10, 10, 11, 8, 9, 9, 10, 9, 10, 10, 11, 9, 10, 10, 11, 10, 11, 11, 12, 7, 8, 8, 9, 8, 9, 9, 10, 8, 9, 9, 10, 9, 10, 10, 11, 8, 9, 9, 10, 9, 10, 10, 11, 9, 10, 10, 11, 10, 11, 11, 12, 8, 9, 9, 10, 9, 10, 10, 11, 9, 10, 10, 11, 10, 11, 11, 12, 9, 10, 10, 11, 10, 11, 11, 12, 10, 11, 11, 12, 11, 12, 12, 13, 6, 7, 7, 8, 7, 8, 8, 9, 7, 8, 8, 9, 8, 9, 9, 10, 7, 8, 8, 9, 8, 9, 9, 10, 8, 9, 9, 10, 9, 10, 10, 11, 7, 8, 8, 9, 8, 9, 9, 10, 8, 9, 9, 10, 9, 10, 10, 11, 8, 9, 9, 10, 9, 10, 10, 11, 9, 10, 10, 11, 10, 11, 11, 12, 7, 8, 8, 9, 8, 9, 9, 10, 8, 9, 9, 10, 9, 10, 10, 11, 8, 9, 9, 10, 9, 10, 10, 11, 9, 10, 10, 11, 10, 11, 11, 12, 8, 9, 9, 10, 9, 10, 10, 11, 9, 10, 10, 11, 10, 11, 11, 12, 9, 10, 10, 11, 10, 11, 11, 12, 10, 11, 11, 12, 11, 12, 12, 13, 7, 8, 8, 9, 8, 9, 9, 10, 8, 9, 9, 10, 9, 10, 10, 11, 8, 9, 9, 10, 9, 10, 10, 11, 9, 10, 10, 11, 10, 11, 11, 12, 8, 9, 9, 10, 9, 10, 10, 11, 9, 10, 10, 11, 10, 11, 11, 12, 9, 10, 10, 11, 10, 11, 11, 12, 10, 11, 11, 12, 11, 12, 12, 13, 8, 9, 9, 10, 9, 10, 10, 11, 9, 10, 10, 11, 10, 11, 11, 12, 9, 10, 10, 11, 10, 11, 11, 12, 10, 11, 11, 12, 11, 12, 12, 13, 9, 10, 10, 11, 10, 11, 11, 12, 10, 11, 11, 12, 11, 12, 12, 13, 10, 11, 11, 12, 11, 12, 12, 13, 11, 12, 12, 13, 12, 13, 13, 14, 6, 7, 7, 8, 7, 8, 8, 9, 7, 8, 8, 9, 8, 9, 9, 10, 7, 8, 8, 9, 8, 9, 9, 10, 8, 9, 9, 10, 9, 10, 10, 11, 7, 8, 8, 9, 8, 9, 9, 10, 8, 9, 9, 10, 9, 10, 10, 11, 8, 9, 9, 10, 9, 10, 10, 11, 9, 10, 10, 11, 10, 11, 11, 12, 7, 8, 8, 9, 8, 9, 9, 10, 8, 9, 9, 10, 9, 10, 10, 11, 8, 9, 9, 10, 9, 10, 10, 11, 9, 10, 10, 11, 10, 11, 11, 12, 8, 9, 9, 10, 9, 10, 10, 11, 9, 10, 10, 11, 10, 11, 11, 12, 9, 10, 10, 11, 10, 11, 11, 12, 10, 11, 11, 12, 11, 12, 12, 13, 7, 8, 8, 9, 8, 9, 9, 10, 8, 9, 9, 10, 9, 10, 10, 11, 8, 9, 9, 10, 9, 10, 10, 11, 9, 10, 10, 11, 10, 11, 11, 12, 8, 9, 9, 10, 9, 10, 10, 11, 9, 10, 10, 11, 10, 11, 11, 12, 9, 10, 10, 11, 10, 11, 11, 12, 10, 11, 11, 12, 11, 12, 12, 13, 8, 9, 9, 10, 9, 10, 10, 11, 9, 10, 10, 11, 10, 11, 11, 12, 9, 10, 10, 11, 10, 11, 11, 12, 10, 11, 11, 12, 11, 12, 12, 13, 9, 10, 10, 11, 10, 11, 11, 12, 10, 11, 11, 12, 11, 12, 12, 13, 10, 11, 11, 12, 11, 12, 12, 13, 11, 12, 12, 13, 12, 13, 13, 14, 7, 8, 8, 9, 8, 9, 9, 10, 8, 9, 9, 10, 9, 10, 10, 11, 8, 9, 9, 10, 9, 10, 10, 11, 9, 10, 10, 11, 10, 11, 11, 12, 8, 9, 9, 10, 9, 10, 10, 11, 9, 10, 10, 11, 10, 11, 11, 12, 9, 10, 10, 11, 10, 11, 11, 12, 10, 11, 11, 12, 11, 12, 12, 13, 8, 9, 9, 10, 9, 10, 10, 11, 9, 10, 10, 11, 10, 11, 11, 12, 9, 10, 10, 11, 10, 11, 11, 12, 10, 11, 11, 12, 11, 12, 12, 13, 9, 10, 10, 11, 10, 11, 11, 12, 10, 11, 11, 12, 11, 12, 12, 13, 10, 11, 11, 12, 11, 12, 12, 13, 11, 12, 12, 13, 12, 13, 13, 14, 8, 9, 9, 10, 9, 10, 10, 11, 9, 10, 10, 11, 10, 11, 11, 12, 9, 10, 10, 11, 10, 11, 11, 12, 10, 11, 11, 12, 11, 12, 12, 13, 9, 10, 10, 11, 10, 11, 11, 12, 10, 11, 11, 12, 11, 12, 12, 13, 10, 11, 11, 12, 11, 12, 12, 13, 11, 12, 12, 13, 12, 13, 13, 14, 9, 10, 10, 11, 10, 11, 11, 12, 10, 11, 11, 12, 11, 12, 12, 13, 10, 11, 11, 12, 11, 12, 12, 13, 11, 12, 12, 13, 12, 13, 13, 14, 10, 11, 11, 12, 11, 12, 12, 13, 11, 12, 12, 13, 12, 13, 13, 14, 11, 12, 12, 13, 12, 13, 13, 14, 12, 13, 13, 14, 13, 14, 14, 15, 5, 6, 6, 7, 6, 7, 7, 8, 6, 7, 7, 8, 7, 8, 8, 9, 6, 7, 7, 8, 7, 8, 8, 9, 7, 8, 8, 9, 8, 9, 9, 10, 6, 7, 7, 8, 7, 8, 8, 9, 7, 8, 8, 9, 8, 9, 9, 10, 7, 8, 8, 9, 8, 9, 9, 10, 8, 9, 9, 10, 9, 10, 10, 11, 6, 7, 7, 8, 7, 8, 8, 9, 7, 8, 8, 9, 8, 9, 9, 10, 7, 8, 8, 9, 8, 9, 9, 10, 8, 9, 9, 10, 9, 10, 10, 11, 7, 8, 8, 9, 8, 9, 9, 10, 8, 9, 9, 10, 9, 10, 10, 11, 8, 9, 9, 10, 9, 10, 10, 11, 9, 10, 10, 11, 10, 11, 11, 12, 6, 7, 7, 8, 7, 8, 8, 9, 7, 8, 8, 9, 8, 9, 9, 10, 7, 8, 8, 9, 8, 9, 9, 10, 8, 9, 9, 10, 9, 10, 10, 11, 7, 8, 8, 9, 8, 9, 9, 10, 8, 9, 9, 10, 9, 10, 10, 11, 8, 9, 9, 10, 9, 10, 10, 11, 9, 10, 10, 11, 10, 11, 11, 12, 7, 8, 8, 9, 8, 9, 9, 10, 8, 9, 9, 10, 9, 10, 10, 11, 8, 9, 9, 10, 9, 10, 10, 11, 9, 10, 10, 11, 10, 11, 11, 12, 8, 9, 9, 10, 9, 10, 10, 11, 9, 10, 10, 11, 10, 11, 11, 12, 9, 10, 10, 11, 10, 11, 11, 12, 10, 11, 11, 12, 11, 12, 12, 13, 6, 7, 7, 8, 7, 8, 8, 9, 7, 8, 8, 9, 8, 9, 9, 10, 7, 8, 8, 9, 8, 9, 9, 10, 8, 9, 9, 10, 9, 10, 10, 11, 7, 8, 8, 9, 8, 9, 9, 10, 8, 9, 9, 10, 9, 10, 10, 11, 8, 9, 9, 10, 9, 10, 10, 11, 9, 10, 10, 11, 10, 11, 11, 12, 7, 8, 8, 9, 8, 9, 9, 10, 8, 9, 9, 10, 9, 10, 10, 11, 8, 9, 9, 10, 9, 10, 10, 11, 9, 10, 10, 11, 10, 11, 11, 12, 8, 9, 9, 10, 9, 10, 10, 11, 9, 10, 10, 11, 10, 11, 11, 12, 9, 10, 10, 11, 10, 11, 11, 12, 10, 11, 11, 12, 11, 12, 12, 13, 7, 8, 8, 9, 8, 9, 9, 10, 8, 9, 9, 10, 9, 10, 10, 11, 8, 9, 9, 10, 9, 10, 10, 11, 9, 10, 10, 11, 10, 11, 11, 12, 8, 9, 9, 10, 9, 10, 10, 11, 9, 10, 10, 11, 10, 11, 11, 12, 9, 10, 10, 11, 10, 11, 11, 12, 10, 11, 11, 12, 11, 12, 12, 13, 8, 9, 9, 10, 9, 10, 10, 11, 9, 10, 10, 11, 10, 11, 11, 12, 9, 10, 10, 11, 10, 11, 11, 12, 10, 11, 11, 12, 11, 12, 12, 13, 9, 10, 10, 11, 10, 11, 11, 12, 10, 11, 11, 12, 11, 12, 12, 13, 10, 11, 11, 12, 11, 12, 12, 13, 11, 12, 12, 13, 12, 13, 13, 14, 6, 7, 7, 8, 7, 8, 8, 9, 7, 8, 8, 9, 8, 9, 9, 10, 7, 8, 8, 9, 8, 9, 9, 10, 8, 9, 9, 10, 9, 10, 10, 11, 7, 8, 8, 9, 8, 9, 9, 10, 8, 9, 9, 10, 9, 10, 10, 11, 8, 9, 9, 10, 9, 10, 10, 11, 9, 10, 10, 11, 10, 11, 11, 12, 7, 8, 8, 9, 8, 9, 9, 10, 8, 9, 9, 10, 9, 10, 10, 11, 8, 9, 9, 10, 9, 10, 10, 11, 9, 10, 10, 11, 10, 11, 11, 12, 8, 9, 9, 10, 9, 10, 10, 11, 9, 10, 10, 11, 10, 11, 11, 12, 9, 10, 10, 11, 10, 11, 11, 12, 10, 11, 11, 12, 11, 12, 12, 13, 7, 8, 8, 9, 8, 9, 9, 10, 8, 9, 9, 10, 9, 10, 10, 11, 8, 9, 9, 10, 9, 10, 10, 11, 9, 10, 10, 11, 10, 11, 11, 12, 8, 9, 9, 10, 9, 10, 10, 11, 9, 10, 10, 11, 10, 11, 11, 12, 9, 10, 10, 11, 10, 11, 11, 12, 10, 11, 11, 12, 11, 12, 12, 13, 8, 9, 9, 10, 9, 10, 10, 11, 9, 10, 10, 11, 10, 11, 11, 12, 9, 10, 10, 11, 10, 11, 11, 12, 10, 11, 11, 12, 11, 12, 12, 13, 9, 10, 10, 11, 10, 11, 11, 12, 10, 11, 11, 12, 11, 12, 12, 13, 10, 11, 11, 12, 11, 12, 12, 13, 11, 12, 12, 13, 12, 13, 13, 14, 7, 8, 8, 9, 8, 9, 9, 10, 8, 9, 9, 10, 9, 10, 10, 11, 8, 9, 9, 10, 9, 10, 10, 11, 9, 10, 10, 11, 10, 11, 11, 12, 8, 9, 9, 10, 9, 10, 10, 11, 9, 10, 10, 11, 10, 11, 11, 12, 9, 10, 10, 11, 10, 11, 11, 12, 10, 11, 11, 12, 11, 12, 12, 13, 8, 9, 9, 10, 9, 10, 10, 11, 9, 10, 10, 11, 10, 11, 11, 12, 9, 10, 10, 11, 10, 11, 11, 12, 10, 11, 11, 12, 11, 12, 12, 13, 9, 10, 10, 11, 10, 11, 11, 12, 10, 11, 11, 12, 11, 12, 12, 13, 10, 11, 11, 12, 11, 12, 12, 13, 11, 12, 12, 13, 12, 13, 13, 14, 8, 9, 9, 10, 9, 10, 10, 11, 9, 10, 10, 11, 10, 11, 11, 12, 9, 10, 10, 11, 10, 11, 11, 12, 10, 11, 11, 12, 11, 12, 12, 13, 9, 10, 10, 11, 10, 11, 11, 12, 10, 11, 11, 12, 11, 12, 12, 13, 10, 11, 11, 12, 11, 12, 12, 13, 11, 12, 12, 13, 12, 13, 13, 14, 9, 10, 10, 11, 10, 11, 11, 12, 10, 11, 11, 12, 11, 12, 12, 13, 10, 11, 11, 12, 11, 12, 12, 13, 11, 12, 12, 13, 12, 13, 13, 14, 10, 11, 11, 12, 11, 12, 12, 13, 11, 12, 12, 13, 12, 13, 13, 14, 11, 12, 12, 13, 12, 13, 13, 14, 12, 13, 13, 14, 13, 14, 14, 15, 6, 7, 7, 8, 7, 8, 8, 9, 7, 8, 8, 9, 8, 9, 9, 10, 7, 8, 8, 9, 8, 9, 9, 10, 8, 9, 9, 10, 9, 10, 10, 11, 7, 8, 8, 9, 8, 9, 9, 10, 8, 9, 9, 10, 9, 10, 10, 11, 8, 9, 9, 10, 9, 10, 10, 11, 9, 10, 10, 11, 10, 11, 11, 12, 7, 8, 8, 9, 8, 9, 9, 10, 8, 9, 9, 10, 9, 10, 10, 11, 8, 9, 9, 10, 9, 10, 10, 11, 9, 10, 10, 11, 10, 11, 11, 12, 8, 9, 9, 10, 9, 10, 10, 11, 9, 10, 10, 11, 10, 11, 11, 12, 9, 10, 10, 11, 10, 11, 11, 12, 10, 11, 11, 12, 11, 12, 12, 13, 7, 8, 8, 9, 8, 9, 9, 10, 8, 9, 9, 10, 9, 10, 10, 11, 8, 9, 9, 10, 9, 10, 10, 11, 9, 10, 10, 11, 10, 11, 11, 12, 8, 9, 9, 10, 9, 10, 10, 11, 9, 10, 10, 11, 10, 11, 11, 12, 9, 10, 10, 11, 10, 11, 11, 12, 10, 11, 11, 12, 11, 12, 12, 13, 8, 9, 9, 10, 9, 10, 10, 11, 9, 10, 10, 11, 10, 11, 11, 12, 9, 10, 10, 11, 10, 11, 11, 12, 10, 11, 11, 12, 11, 12, 12, 13, 9, 10, 10, 11, 10, 11, 11, 12, 10, 11, 11, 12, 11, 12, 12, 13, 10, 11, 11, 12, 11, 12, 12, 13, 11, 12, 12, 13, 12, 13, 13, 14, 7, 8, 8, 9, 8, 9, 9, 10, 8, 9, 9, 10, 9, 10, 10, 11, 8, 9, 9, 10, 9, 10, 10, 11, 9, 10, 10, 11, 10, 11, 11, 12, 8, 9, 9, 10, 9, 10, 10, 11, 9, 10, 10, 11, 10, 11, 11, 12, 9, 10, 10, 11, 10, 11, 11, 12, 10, 11, 11, 12, 11, 12, 12, 13, 8, 9, 9, 10, 9, 10, 10, 11, 9, 10, 10, 11, 10, 11, 11, 12, 9, 10, 10, 11, 10, 11, 11, 12, 10, 11, 11, 12, 11, 12, 12, 13, 9, 10, 10, 11, 10, 11, 11, 12, 10, 11, 11, 12, 11, 12, 12, 13, 10, 11, 11, 12, 11, 12, 12, 13, 11, 12, 12, 13, 12, 13, 13, 14, 8, 9, 9, 10, 9, 10, 10, 11, 9, 10, 10, 11, 10, 11, 11, 12, 9, 10, 10, 11, 10, 11, 11, 12, 10, 11, 11, 12, 11, 12, 12, 13, 9, 10, 10, 11, 10, 11, 11, 12, 10, 11, 11, 12, 11, 12, 12, 13, 10, 11, 11, 12, 11, 12, 12, 13, 11, 12, 12, 13, 12, 13, 13, 14, 9, 10, 10, 11, 10, 11, 11, 12, 10, 11, 11, 12, 11, 12, 12, 13, 10, 11, 11, 12, 11, 12, 12, 13, 11, 12, 12, 13, 12, 13, 13, 14, 10, 11, 11, 12, 11, 12, 12, 13, 11, 12, 12, 13, 12, 13, 13, 14, 11, 12, 12, 13, 12, 13, 13, 14, 12, 13, 13, 14, 13, 14, 14, 15, 7, 8, 8, 9, 8, 9, 9, 10, 8, 9, 9, 10, 9, 10, 10, 11, 8, 9, 9, 10, 9, 10, 10, 11, 9, 10, 10, 11, 10, 11, 11, 12, 8, 9, 9, 10, 9, 10, 10, 11, 9, 10, 10, 11, 10, 11, 11, 12, 9, 10, 10, 11, 10, 11, 11, 12, 10, 11, 11, 12, 11, 12, 12, 13, 8, 9, 9, 10, 9, 10, 10, 11, 9, 10, 10, 11, 10, 11, 11, 12, 9, 10, 10, 11, 10, 11, 11, 12, 10, 11, 11, 12, 11, 12, 12, 13, 9, 10, 10, 11, 10, 11, 11, 12, 10, 11, 11, 12, 11, 12, 12, 13, 10, 11, 11, 12, 11, 12, 12, 13, 11, 12, 12, 13, 12, 13, 13, 14, 8, 9, 9, 10, 9, 10, 10, 11, 9, 10, 10, 11, 10, 11, 11, 12, 9, 10, 10, 11, 10, 11, 11, 12, 10, 11, 11, 12, 11, 12, 12, 13, 9, 10, 10, 11, 10, 11, 11, 12, 10, 11, 11, 12, 11, 12, 12, 13, 10, 11, 11, 12, 11, 12, 12, 13, 11, 12, 12, 13, 12, 13, 13, 14, 9, 10, 10, 11, 10, 11, 11, 12, 10, 11, 11, 12, 11, 12, 12, 13, 10, 11, 11, 12, 11, 12, 12, 13, 11, 12, 12, 13, 12, 13, 13, 14, 10, 11, 11, 12, 11, 12, 12, 13, 11, 12, 12, 13, 12, 13, 13, 14, 11, 12, 12, 13, 12, 13, 13, 14, 12, 13, 13, 14, 13, 14, 14, 15, 8, 9, 9, 10, 9, 10, 10, 11, 9, 10, 10, 11, 10, 11, 11, 12, 9, 10, 10, 11, 10, 11, 11, 12, 10, 11, 11, 12, 11, 12, 12, 13, 9, 10, 10, 11, 10, 11, 11, 12, 10, 11, 11, 12, 11, 12, 12, 13, 10, 11, 11, 12, 11, 12, 12, 13, 11, 12, 12, 13, 12, 13, 13, 14, 9, 10, 10, 11, 10, 11, 11, 12, 10, 11, 11, 12, 11, 12, 12, 13, 10, 11, 11, 12, 11, 12, 12, 13, 11, 12, 12, 13, 12, 13, 13, 14, 10, 11, 11, 12, 11, 12, 12, 13, 11, 12, 12, 13, 12, 13, 13, 14, 11, 12, 12, 13, 12, 13, 13, 14, 12, 13, 13, 14, 13, 14, 14, 15, 9, 10, 10, 11, 10, 11, 11, 12, 10, 11, 11, 12, 11, 12, 12, 13, 10, 11, 11, 12, 11, 12, 12, 13, 11, 12, 12, 13, 12, 13, 13, 14, 10, 11, 11, 12, 11, 12, 12, 13, 11, 12, 12, 13, 12, 13, 13, 14, 11, 12, 12, 13, 12, 13, 13, 14, 12, 13, 13, 14, 13, 14, 14, 15, 10, 11, 11, 12, 11, 12, 12, 13, 11, 12, 12, 13, 12, 13, 13, 14, 11, 12, 12, 13, 12, 13, 13, 14, 12, 13, 13, 14, 13, 14, 14, 15, 11, 12, 12, 13, 12, 13, 13, 14, 12, 13, 13, 14, 13, 14, 14, 15, 12, 13, 13, 14, 13, 14, 14, 15, 13, 14, 14, 15, 14, 15, 15, 16};
  int i;
  int num_byte_pairs = num_uls * sizeof(unsigned long) / 2;
  int bitcount = 0;
  uint2b *byte_pairs = (uint2b *)ul_array;


  for (i=0; i<num_byte_pairs; ++i)
  {
    bitcount += ones_array[*byte_pairs];
    ++byte_pairs;
  }

  return bitcount;
}
