# Supplementary material for: Molecular Subtyping and Outlier Detection in Human Disease Using the Paraclique Algorithm
Source: Algorithms. Author manuscript; Available in PMC 2022 Sep 8. (PMC9455766; doi:10.3390/a14020063)
Supplement: algorithms-14-00063-s001 [file NIHMS1787715-supplement-algorithms-14-00063-s001.zip › Paraclique_4.1.1_release/Makefile]

# Copyright 2004-2008 John Eblen
# Department of Computer Science
# University of Tennessee
#
# This file is part of Paraclique.            
#
# Paraclique is free software: you can redistribute it and/or modify
# it under the terms of the GNU General Public License as published by   
# the Free Software Foundation, either version 3 of the License, or   
# (at your option) any later version.   
#
# This program is distributed in the hope that it will be useful,
# but WITHOUT ANY WARRANTY; without even the implied warranty of   
# MERCHANTABILITY or FITNESS FOR A PARTICULAR PURPOSE.  See the   
# GNU General Public License for more details.   
#
# You should have received a copy of the GNU General Public License   
# along with this program.  If not, see <http://www.gnu.org/licenses/>.

CC = g++
CFLAGS = -O3
OBJS = Bitarray.o Brancher.o Candidate_Manager.o Clique_Test.o Degree_Preprocessor.o Graph.o MC_Heuristic.o Preprocessor.o bit_counters.o color.o paracl.o
EXECUTABLES = paracl_ho paracl_ha paracl_so paracl_sa

.SUFFIXES: .cpp .o
.cpp.o:
	$(CC) $(CFLAGS) -c $*.cpp

all: $(EXECUTABLES)


# Hard original paraclique
paracl_ho: paracl_ho.cpp $(OBJS)
	$(CC) $(CFLAGS) -o paracl_ho paracl_ho.cpp $(OBJS) $(PARACLOBJS)

# Hard accelerated paraclique
paracl_ha: paracl_ha.cpp $(OBJS)
	$(CC) $(CFLAGS) -o paracl_ha paracl_ha.cpp $(OBJS) $(PARACLOBJS)

# Soft original paraclique
paracl_so: paracl_so.cpp $(OBJS)
	$(CC) $(CFLAGS) -o paracl_so paracl_so.cpp $(OBJS) $(PARACLOBJS)

# Soft accelerated paraclique
paracl_sa: paracl_sa.cpp $(OBJS)
	$(CC) $(CFLAGS) -o paracl_sa paracl_sa.cpp $(OBJS) $(PARACLOBJS)

clean:
	rm -f $(EXECUTABLES) *.o
