# Supplementary material for: Molecular Subtyping and Outlier Detection in Human Disease Using the Paraclique Algorithm
Source: Algorithms. Author manuscript; Available in PMC 2022 Sep 8. (PMC9455766; doi:10.3390/a14020063)
Supplement: algorithms-14-00063-s001 [file NIHMS1787715-supplement-algorithms-14-00063-s001.zip › Paraclique_4.1.1_release/MC_Heuristic.cpp]

// Copyright 2004-2008 John Eblen
// Department of Computer Science
// University of Tennessee
//
// This file is part of Paraclique.            
//
// Paraclique is free software: you can redistribute it and/or modify
// it under the terms of the GNU General Public License as published by   
// the Free Software Foundation, either version 3 of the License, or   
// (at your option) any later version.   
//
// This program is distributed in the hope that it will be useful,
// but WITHOUT ANY WARRANTY; without even the implied warranty of   
// MERCHANTABILITY or FITNESS FOR A PARTICULAR PURPOSE.  See the   
// GNU General Public License for more details.   
//
// You should have received a copy of the GNU General Public License   
// along with this program.  If not, see <http://www.gnu.org/licenses/>.

#include "MC_Heuristic.h"

int Greedy_Clique::operator() (Graph::Vertices &subgraph,
                                               Graph::Vertices &clique) const
{
  int hdnode;
  Graph::Vertices candidates(subgraph);

  while (candidates.size() > 0)
  {
    hdnode = candidates.hdvertex();
    candidates.remove_nnbrs(hdnode);
    candidates.remove(hdnode);
    clique.insert(hdnode);
  }

  return clique.size();
}
