# Supplementary material for: Molecular Subtyping and Outlier Detection in Human Disease Using the Paraclique Algorithm
Source: Algorithms. Author manuscript; Available in PMC 2022 Sep 8. (PMC9455766; doi:10.3390/a14020063)
Supplement: algorithms-14-00063-s001 [file NIHMS1787715-supplement-algorithms-14-00063-s001.zip › Paraclique_4.1.1_release/Preprocessor.h]

// Copyright 2004-2008 John Eblen
// Department of Computer Science
// University of Tennessee
//
// This file is part of Paraclique.            
//
// Paraclique is free software: you can redistribute it and/or modify
// it under the terms of the GNU General Public License as published by   
// the Free Software Foundation, either version 3 of the License, or   
// (at your option) any later version.   
//
// This program is distributed in the hope that it will be useful,
// but WITHOUT ANY WARRANTY; without even the implied warranty of   
// MERCHANTABILITY or FITNESS FOR A PARTICULAR PURPOSE.  See the   
// GNU General Public License for more details.   
//
// You should have received a copy of the GNU General Public License   
// along with this program.  If not, see <http://www.gnu.org/licenses/>.

// July 14, 2006
// The Recursive General Preprocessing Algorithm (RGPA) and a class to
// encapsulate a strategy for using it.  Note that the RGPA is NOT part of
// the class (it can be used separately).  However, conceptually, the
// Preprocessor class allows you to build your own custom preprocessor.
// You can create a list of algorithms to run, set the stopping criteria, and
// use it as a repository to store the results (the node sets eliminated).

#ifndef _PREPROCESSOR_H
#define _PREPROCESSOR_H 1

#include <iostream>
#include <vector>
#include <list>
#include <algorithm>
#include <sys/time.h>
#include "Graph.h"
#include "Basic_tree.h"
#include "Clique_Test.h"
#include "Candidate_Manager.h"
using namespace std;

bool prep(Graph::Vertices &mygraph, int min_clique_size, int level,
          const Clique_Test &, const Candidate_Manager *, basic_tree *);

class Preprocessor
{
  // Set of preprocessing algorithms
  // Each is described by these three components.
  typedef struct prep_alg_struct
  {
    const Clique_Test *test;
    Candidate_Manager *cand_man;
    int level;

    prep_alg_struct(const Clique_Test *ct, Candidate_Manager *cm, int l)
    :test(ct), cand_man(cm), level(l) {}
  } prep_alg;
  vector<prep_alg> alg;

  // Stopping criterion can be based on number of nodes or number of edges
  // and is measured against a certain ratio.
  // NOTE:  NOT fully flexible.  Stop criterion must be the same for all
  // algorithms.
  enum {NODE, EDGE};
  bool stop_criterion;
  double stop_ratio;

  // Results of operation - a record of sets ruled out of being in the clique.
  // NOTE:  Reset each time the preprocessor is called (using () )
  basic_tree eliminated_sets;

  public:
  Preprocessor() {stop_criterion = NODE; stop_ratio = 0.9;}

  // Basic Access Functions
  basic_tree *get_results() {return &eliminated_sets;}
  void stop_on_edges() {stop_criterion = EDGE;}
  void stop_on_nodes() {stop_criterion = NODE;}
  void set_stop_ratio(double r) {stop_ratio = r;}
  void add_test(const Clique_Test *ct, Candidate_Manager *cm, int l)
                                       {alg.push_back(prep_alg(ct, cm, l));}

  // Main Operation
  bool operator() (Graph &mygraph, int min_clique_size);
  bool operator() (Graph::Vertices &mygraph, int min_clique_size);
};

#endif
