# Supplementary material for: Molecular Subtyping and Outlier Detection in Human Disease Using the Paraclique Algorithm
Source: Algorithms. Author manuscript; Available in PMC 2022 Sep 8. (PMC9455766; doi:10.3390/a14020063)
Supplement: algorithms-14-00063-s001 [file NIHMS1787715-supplement-algorithms-14-00063-s001.zip › Paraclique_4.1.1_release/README]

Copyright 2004-2008 John Eblen
Department of Computer Science
University of Tennessee

This file is part of Paraclique.            

Paraclique is free software: you can redistribute it and/or modify
it under the terms of the GNU General Public License as published by   
the Free Software Foundation, either version 3 of the License, or   
(at your option) any later version.   

This program is distributed in the hope that it will be useful,
but WITHOUT ANY WARRANTY; without even the implied warranty of
MERCHANTABILITY or FITNESS FOR A PARTICULAR PURPOSE.  See the   
GNU General Public License for more details.   

You should have received a copy of the GNU General Public License   
along with this program.  If not, see <http://www.gnu.org/licenses/>. 

Paraclique 4.1.1

Type "make" to compile.
Use the "paracl.pl" script to run paraclique:

Usage:  paracl.pl <DIMACS Graph> <Parameter> <Optional Algorithm Type>

The parameter is the glom factor.  By default, the algorithm is original,
non-overlapping paraclique.  Specify an "o" as the third argument for
overlapping paraclique.  You can change certain paraclique parameters at the
top of the paracl.pl script (lines 8-10). The parameter on line 8 is the one
we have most commonly altered.

In addition, a new paraclique approach is included tentatively called "phased
paraclique," which grows paracliques in stages by incrementing the glom factor.
To run phased paraclique without overlap, use "a."  Use "b" (both) to run both
overlapping and phased paraclique.  For phased paraclique ("a" and "b"), the
parameter is no longer a glom factor but the denominator d of the fraction 1/d,
which is used to decide when to halt expansion of paracliques.  Note that d > 1
and must be an integer.  Also, unlike original paraclique, higher values
produce smaller paracliques.

Finally, be cautious about using small minimum maximum clique sizes.  For
example, if this value is set to 3 and use glom factor 2, the algorithm will
expand cliques of size 3 with vertices connected to only one node of the
clique.  In general, be wary of paracliques produced when the glom factor is
close to the maximum clique size.  Note that the phased algorithms are designed
to avoid this problem.  (The parameter value specifies the paraclique size to
glom factor tolerance).
